# Supplementary material for: Configuration of adaptable template RNA architectures to unfold the editable space of a nuclease prime editor
Source: Nucleic Acids Res. 2025 Jun 11;53(11):gkaf522. doi: 10.1093/nar/gkaf522 (PMC12153339; doi:10.1093/nar/gkaf522)
Supplement: gkaf522_Supplemental_Files [file gkaf522_supplemental_files.zip]

Archive with 2 entries (2 files):
- 050925 Supplementary Figures-Tables-Notes.pdf
- supplementary data.xlsx
