# Supplementary material for: Configuration of adaptable template RNA architectures to unfold the editable space of a nuclease prime editor
Source: Nucleic Acids Res. 2025 Jun 11;53(11):gkaf522. doi: 10.1093/nar/gkaf522 (PMC12153339; doi:10.1093/nar/gkaf522)
Supplement: gkaf522_Supplemental_Files [file gkaf522_supplemental_files.zip › supplementary data.xlsx]

## Sheet: pegRNA
	pegRNA target sequence	Sequence for homology, edits and PBS	Intended edit
HBEGH	ACCCATTAGGCATCAGCCCC	GAAGGGGTGATGTTGCCTGATGGAACCTTCCGGGGGCTGATGCCTAATG	+7 9-bp ins
VISTA	CATGGTGCAGGTGAAGGTCC	GGCCCATCCGCAACCTCACGACTTCCAGGACCTTCACCTGCAC	+9 2-bp ins
ALDOB	TTAGAGAAAGGAGGAGACCC	GGGTAGCTTCCTATCCAATGCATTCCAGGGTCTCCTCCTTTCT	+7 4-bp ins
CTLA4	GGCCCAGCCTGCTGTGGTAC	GCCTCGGCTGCTGGCCAGTATTACTATACCACAGCAGGCTG	+1 8-bp ins
MSH2	ACAAACGTCTCACCCTATGT	ATCCAGAACATTTGGCCCACACTGGATAGGGTGAGACGT	+2 5-bp ins
ALDOB	CCACCCTGTGCTGAGTGTAT	TCTAATCTTCTCTCCCTCCACCTAGTCATACACTCAGCACAGG	+4 7-bp ins
FANCF	GGAATCCCTTCTGCAGCACC	CTCGGAAAAGCGATCCAGGTTGAGCCGCCAGAGCTGCAGAAGGGA	+1 12-bp ins
HEXA	TACCTGAACCGTATATCCTA	TCCTTCCAGTCAGGGCCATAGTATCTTAGATATACGGTTCA	+1 7-bp ins
CXCR4	CAACCACCCACAAGTCATTG	ATATATCTGTGACCGCTTCTGGACCCCAATGACTTGTGGGTG	+8 2-bp ins
EMX1	GCCGCCGTCCTTGGCCACCA	AGCGCGGCTTTACCATAGAGCCATGTCCTTGGTGGCCAAGGACGG	+8 5-bp ins
IL2RB	CCCTCTCCCAAGCCTGCAGC	GCACGGGTGGGAACCAGAGATGGCCAGCTGCAGGCTTGGGAG	+7 3-bp ins
SHANK3	GGCGCTGCAGTATCTCGAGT	TCCAGGCCACACCCTCCACGTGCACCGACTCGAGATACTGCAG	+9 G to C
RUNX1	GAAGAGGGTGCATTTTCAGG	TATGCTGTCTGAAGCCATCGATTCCTCCTGAAAATGCACCCTC	+9 G to T
FANCF	GAAGCTCGGAAAAGCGATCC	TCATGGAATCCCTTCTGCAGCATCATCACCATCACCATCACCTGGATCGCTTTTCCGAG	+9 18-bp ins
DNMT1	CAGTGCATGTTGGGGATTCC	GCCCTCCCGTCACCCCTGTTATGGTGATGGTGATGATGTCTGGCACCAGGAATCCCCAACATGC	+14 18-bp ins
EMX1	GCCGCCGTCCTTGGCCACCA	AAGCGCGGCTTTACCATAGACATCATCACCATCACCATGTCCTTGGTGGCCAAGGACGG	+9 18-bp ins
PAH	GAGGAAAGCAGGCCAGCCAC	TGCACTGGTTTCCGCCTCCGCATCATCACCATCACCATACCTGTGGCTGGCCTGCTTTC	+8 18-bp ins
UBE3A	CAGGGAAATACTGGAAACTC	GAAGTTAGGATGAGTACCTGCATCAGTTTCCAGTATTTC	+3 4-bp ins
UBE3A	CAGGGAAATACTGGAAACTC	AGTTAGGATGAGTACCTGAGCTACTTTCCAGTATTTC	+1 4-bp ins
		Note: The PBS sequence are shown in blue. The programmable templates are shown in red. The homologous regions are shown in green.

## Sheet: ActRNAt
	sgRNA1	ActRNA:t target sequence	Sequence for homology, edits and PBS	Intended edit
CXCR4	ACAAGTCATTGGGGTAGAAG	TTGCCAACGTCAGTG	ACCCACAAGTCATTGGGGTCCAGAAGCGGTCACAGA	-3 2-bp ins
EMX1	CGGCTTTACCATAGAGTCCT	CCGCCGCCAGGAGAT	AGCGCGGCTTTACCATAGAGCCATGTCCTTGGTGGCCAA	-2 5-bp ins
IL2RB	CCAAGCCTGCAGCTGGTCTC	CACTTTCTGGTCCTG	TCTCCCAAGCCTGCAGCTGGCCATCTCTGGTTCCCAC	-2 3-bp ins
FANCF	GGAATCCCTTCTGCAGCACC	TCGGAAAAGCGATCC	ATGGAATCCCTTCTGCAGCTCTGGCGGCTCAACCTGGATCGCTTTTC	-1 12-bp ins
HEXA	TACCTGAACCGTATATCCTA	GAAATCCTTCCAGTC	TGGTACCTGAACCGTATATCTAAGATACTATGGCCCTGAC	-1 7-bp ins
FANCF1	GGAATCCCTTCTGCAGCACC	CCCAGGTGCTGACGT	ATGGAATCCCTTCTGCAGCTCTGGCGGCTCAACCTGGATCGCTTTTC	-1 12-bp ins
FANCF2	GGAATCCCTTCTGCAGCACC	AGCGCGCCCACTGCA	ATGGAATCCCTTCTGCAGCTCTGGCGGCTCAACCTGGATCGCTTTTC	-1 12-bp ins
FANCF3	GGAATCCCTTCTGCAGCACC	CGATGGATGTGGCGC	ATGGAATCCCTTCTGCAGCTCTGGCGGCTCAACCTGGATCGCTTTTC	-1 12-bp ins
HEXA1	TACCTGAACCGTATATCCTA	ACCTTCAAATGCCAG	TGGTACCTGAACCGTATATCTAAGATACTATGGCCCTGAC	-1 7-bp ins
HEXA2	TACCTGAACCGTATATCCTA	CTCCTTTGGTTAGCA	TGGTACCTGAACCGTATATCTAAGATACTATGGCCCTGAC	-1 7-bp ins
HEXA3	TACCTGAACCGTATATCCTA	CTAACTGGAAATGTC	TGGTACCTGAACCGTATATCTAAGATACTATGGCCCTGAC	-1 7-bp ins
CCR5(+)	GCTGTGTTTGCGTCTCTCCC	CGGTCACCTTTGGGG	GGTGGCTGTGTTTGCGTCTCGGCATCCCAGGAATCATC	-2 4-bp ins
CCR5(-)	GCTGTGTTTGCGTCTCTCCC	GAAAATGAGAGCTGC	GGTGGCTGTGTTTGCGTCTCGGCATCCCAGGAATCATC	-2 4-bp ins
CCR5(other locus)	GCTGTGTTTGCGTCTCTCCC	TGGGCCCTGCGTCCA	GGTGGCTGTGTTTGCGTCTCGGCATCCCAGGAATCATC	-2 4-bp ins
CCR5(none)	GCTGTGTTTGCGTCTCTCCC	AATGTGGAAAAAAAG	GGTGGCTGTGTTTGCGTCTCGGCATCCCAGGAATCATC	-2 4-bp ins
MECP2(+)	AGGAAATCTGGCCGCTCTGC	CCTGAAGGCTGGACA	AGCAAAGGAAATCTGGCCGCAACGTCAGGAATCTGCTGGGAAGTAT	-3 11-bp ins
MECP2(-)	AGGAAATCTGGCCGCTCTGC	CTGCCCTGTAGAGAT	AGCAAAGGAAATCTGGCCGCAACGTCAGGAATCTGCTGGGAAGTAT	-3 11-bp ins
MECP2(other locus)	AGGAAATCTGGCCGCTCTGC	AAACTATGTAAAGTA	AGCAAAGGAAATCTGGCCGCAACGTCAGGAATCTGCTGGGAAGTAT	-3 11-bp ins
MECP2(none)	AGGAAATCTGGCCGCTCTGC	AATGTGGAAAAAAAG	AGCAAAGGAAATCTGGCCGCAACGTCAGGAATCTGCTGGGAAGTAT	-3 11-bp ins
PDCD1(+)	GCGTGACTTCCACATGAGCG	GCAGCCAGCCCGGCC	ACGGGCGTGACTTCCACATGTCATAGCGTGGTCAGGGC	-2 4-bp ins
PDCD1(-)	GCGTGACTTCCACATGAGCG	TGGCCCCACAGAGGT	ACGGGCGTGACTTCCACATGTCATAGCGTGGTCAGGGC	-2 4-bp ins
PDCD1(other locus)	GCGTGACTTCCACATGAGCG	CCTGAGGGCTGTTGG	ACGGGCGTGACTTCCACATGTCATAGCGTGGTCAGGGC	-2 4-bp ins
PDCD1(none)	GCGTGACTTCCACATGAGCG	AATGTGGAAAAAAAG	ACGGGCGTGACTTCCACATGTCATAGCGTGGTCAGGGC	-2 4-bp ins
UBE3A(+)	CAGGGAAATACTGGAAACTC	AAATCTGGGGATTAG	TGAGCAGGGAAATACTGGAAGACTCAGGTACTCATC	-2 1-bp ins
UBE3A(-)	CAGGGAAATACTGGAAACTC	AATGGCAACCCCATC	TGAGCAGGGAAATACTGGAAGACTCAGGTACTCATC	-2 1-bp ins
UBE3A(other locus)	CAGGGAAATACTGGAAACTC	GGGCAGAGCGGATGG	TGAGCAGGGAAATACTGGAAGACTCAGGTACTCATC	-2 1-bp ins
UBE3A(none)	CAGGGAAATACTGGAAACTC	AATGTGGAAAAAAAG	TGAGCAGGGAAATACTGGAAGACTCAGGTACTCATC	-2 1-bp ins
UBE3A	CAGGGAAATACTGGAAACTC	AATGGCAACCCCATC	TGAGCAGGGAAATACTGGAAGACTCAGGTACTCATC	-1 1-bp ins
FANCF	GGAATCCCTTCTGCAGCACC	CCCAGGTGCTGACGT	TCATGGAATCCCTTCTGCAGCATCATCACCATCACCATCACCTGGATCGCTT	-2 18-bp ins
DNMT1	GATTCCTGGTGCCAGAAACA	AGGAGGAAGCTGCTA	TGGGGATTCCTGGTGCCAGACATCATCACCATCACCATAACAGGGGTGACG	-2 18-bp ins
EMX1	GCCGCCGTCCTTGGCCACCA	CGCCAGTGCCCCCGC	AAGCGCGGCTTTACCATAGACATCATCACCATCACCATGTCCTTGGTGGCCAA	-3 18-bp ins
PAH	GAGGAAAGCAGGCCAGCCAC	CCAAGAAATCCCGAG	TGCACTGGTTTCCGCCTCCGCATCATCACCATCACCATACCTGTGGCTGGCCT	-3 18-bp ins
CCR5	GCTGTGTTTGCGTCTCTCCC	GAAAATGAGAGCTGC	GGGTGGTGGCTGTGTTTGCGCCCAGGAATCATC	-5 4-bp del
RIT1	TGATGATGAGCCTGCCAATC	TACTCATAACATTCT	GTATTGATGATGAGCCTGCCGATCTGGACATTTTG	-1 G to A
SHANK3	GTATCTCGAGTCGGTGGACG	CTCCCGTGCGCAGCC	GCTGCAGTATCTCGAGTCGGAGCACGTGGAGGGTGTG	-3 3-bp rep
MECP2	AGGAAATCTGGCCGCTCTGC	CTGCCCTGTAGAGAT	GCAAAGGAAATCTGGCCGCTATGCTGGGAAGTATG	-1 A to C
CTLA4 -4 to -1 4bp del	GGCCCAGCCTGCTGTGGTAC	CTCAGTGGCTTTGCC	TGCACGTGGCCCAGCCTGCTTACTGGCCAGCAG	-1 to -4 4-bp del
RIT1 -3 to -2 2bp del	TGATGATGAGCCTGCCAATC	TACTCATAACATTCT	TCCGTATTGATGATGAGCCTGAATCTGGACATTTTG	-2 to -3 2-bp del
SHANK3 -5 to -1 5bp del	GTATCTCGAGTCGGTGGACG	GACCTCACCTCGATG	GCGCTGCAGTATCTCGAGTCACGTGGAGGGTGT	-1 to -5 5-bp del
UBE3A -3 to -1 3bp del	CAGGGAAATACTGGAAACTC	AATGGCAACCCCATC	ATTGAGCAGGGAAATACTGGCTCAGGTACTCAT	-1 to -3 3-bp del
CTLA4 -4 to -1 GTGGto CC	GGCCCAGCCTGCTGTGGTAC	CTCAGTGGCTTTGCC	TGCACGTGGCCCAGCCTGCTCCTACTGGCCAGCAG	-1 to -4 GTGGto CC
EGFR -2 G to C	GGCCGACAGCTATGAGATGG	CCTACCTTTGCGGCA	TGTGGGGCCGACAGCTATGACATGGAGGAAGACGG	-2 G to C
MECP2 -4 to -2 GCT to A	AGGAAATCTGGCCGCTCTGC	CTGCCCTGTAGAGAT	TAAGCAAAGGAAATCTGGCCACTGCTGGGAAGTAT	-2 to -4 GCT to A
UBE3A -3 to -1 AAA to T	CAGGGAAATACTGGAAACTC	AATGGCAACCCCATC	ATTGAGCAGGGAAATACTGGTCTCAGGTACTCAT	-1 to -3 AAA to T
			Note: The PBS sequence are shown in blue. The programmable templates are shown in red. The homologous regions are shown in green.

## Sheet: tsp-pegRNA
	tsp-pegRNA target sequence	Sequence for homology, edits and PBS	Intended edit
CTLA4-HR20	GGCCCAGCCTGCTGTGGTAC	ACGTGGCCCAGCCTGCTGTGTATAGTAAGTACTGGCCAGCA	-2 8-bp ins
CTLA4-HR30	GGCCCAGCCTGCTGTGGTAC	CTAGCAATGCACGTGGCCCAGCCTGCTGTGTATAGTAAGTACTGGCCAGCA	-2 8-bp ins
EGFR-HR20	GGCCGACAGCTATGAGATGG	GTGGGGCCGACAGCTATGAGGAACCATCTCATGGAGGAAGACGG	-2 10-bp ins
EGFR-HR30	GGCCGACAGCTATGAGATGG	GTCCGAGCCTGTGGGGCCGACAGCTATGAGGAACCATCTCATGGAGGAAGACGG	-2 10-bp ins
SHANK3	GTATCTCGAGTCGGTGGACG	TGCAGTATCTCGAGTCGGTGCACGTGGAGGGTGTG	-1 G to C
RUNX1	GCATTTTCAGGAGGAAGCGA	GGGTGCATTTTCAGGAGGAATCGATGGCTTCAGA	-1 G to T
FANCF	GGAATCCCTTCTGCAGCACC	TCATGGAATCCCTTCTGCAGCATCATCACCATCACCATCACCTGGATCGCTT	-2 18-bp ins
DNMT1	GATTCCTGGTGCCAGAAACA	TGGGGATTCCTGGTGCCAGACATCATCACCATCACCATAACAGGGGTGACG	-2 18-bp ins
EMX1	CGGCTTTACCATAGAGTCCT	AAGCGCGGCTTTACCATAGACATCATCACCATCACCATGTCCTTGGTGGCCAA	-3 18-bp ins
PAH	TGGTTTCCGCCTCCGACCTG	TGCACTGGTTTCCGCCTCCGCATCATCACCATCACCATACCTGTGGCTGGCCT	-3 18-bp ins
CXCR4	ACAAGTCATTGGGGTAGAAG	ACCCACAAGTCATTGGGGTCCAGAAGCGGTCACAGA	-3 2-bp ins
SHANK3	GTATCTCGAGTCGGTGGACG	GCTGCAGTATCTCGAGTCGGAGCACGTGGAGGGTGTG	-1 3-bp rep
RIT1	TGATGATGAGCCTGCCAATC	GTATTGATGATGAGCCTGCCGATCTGGACATTTTG	-1 A to G
HBEGF	GGGTGATGTTGCCTGACCGG	GAAGGGGTGATGTTGCCTGATGGAACCTTCCGGGGGCTGATGC	-2 9-bp ins
RIT1	TGATGATGAGCCTGCCAATC	TCCGTATTGATGATGAGCCTGCAACGTCAGGAGTTCAATCTGGACATTTTG	-3 13-bp ins
UBE3A	CAGGGAAATACTGGAAACTC	TGAGCAGGGAAATACTGGAAGACTCAGGTACTCATC	-2 1-bp ins
CCR5	GCTGTGTTTGCGTCTCTCCC	GGTGGCTGTGTTTGCGTCTCGGCATCCCAGGAATCATC	-2 4-bp ins
FANCF	GGAATCCCTTCTGCAGCACC	TCATGGAATCCCTTCTGCAGTCTGGCGGCTCACACCTGGATCGCTTTTC	-2 12-bp ins
RIT1	TGATGATGAGCCTGCCAATC	TCCGTATTGATGATGAGCCTATCTGGACATTTTG	-4 4-bp del
RUNX1	GCATTTTCAGGAGGAAGCGA	GAGGGTGCATTTTCAGGAGGCGATGGCTTCAGA	-3 3-bp del
SHANK3	GTATCTCGAGTCGGTGGACG	GCTGCAGTATCTCGAGTCGGACGTGGAGGGTGTG	-3 3-bp del
CCR5	GCTGTGTTTGCGTCTCTCCC	GGGTGGTGGCTGTGTTTGCGCCCAGGAATCATC	-4 4-bp del
HBEGF	GGGTGATGTTGCCTGACCGG	ACCCAGGGAAGGGGTGATGTTCGGGGGCTGATGC	-7 7-bp del
RIT1	TGATGATGAGCCTGCCAATC	TCCGTATTGATGATGAGCCTAGATCTGGACATTTTG	-4 2-bp rep
RUNX1	GCATTTTCAGGAGGAAGCGA	GAGGGTGCATTTTCAGGAGGTTCCGATGGCTTCAGA	-3 3-bp rep
CCR5	GCTGTGTTTGCGTCTCTCCC	GGGTGGTGGCTGTGTTTGCGACTCCCAGGAATCATC	-1 1-bp rep
RIT1	TGATGATGAGCCTGCCAATC	GTATTGATGATGAGCCTGCCGATCTGGACATTTTG	-1 A to G
PAH	TGGTTTCCGCCTCCGACCTG	GCACTGGTTTCCGCCTCCGATCTGTGGCTGGCCTG	-1 C to T
VISTA1	CATCCGCAACCTCACGTTCC	GGCCCATCCGCAACCTCACGCTCCAGGACCTTCA	-1 T to C
MECP2	AGGAAATCTGGCCGCTCTGC	GCAAAGGAAATCTGGCCGCTATGCTGGGAAGTATG	-1 C to A
VISTA1	CATCCGCAACCTCACGTTCC	GGCCCATCCGCAACCTCACGACTTCCAGGACCTTCA	-2 2-bp ins
MECP2	AGGAAATCTGGCCGCTCTGC	AGCAAAGGAAATCTGGCCGCAACGTCAGGAATCTGCTGGGAAGTATG	-3 11-bp ins
SHANK3	GTATCTCGAGTCGGTGGACG	GCTGCAGTATCTCGAGTCGGAGCACGTGGAGGGTGTG	-3 3-bp rep
VISTA1	CATCCGCAACCTCACGTTCC	GCGCCGGCCCATCCGCAACCGGTCCAGGACCTTCA	-6 2-bp rep
MECP2	AGGAAATCTGGCCGCTCTGC	AAGCAAAGGAAATCTGGCCGTGCTGGGAAGTATG	-3 3-bp del
FANCF	GGAATCCCTTCTGCAGCACC	ATGGAATCCCTTCTGCAGCTCTGGCGGCTCAACCTGGATCGCTT	-1 12-bp ins
HEXA	TACCTGAACCGTATATCCTA	TGGTACCTGAACCGTATATCTAAGATACTATGGCCCTGAC	-1 7-bp ins
GAFP	AGCCTGTGTCCATATAAAGG	TCTGAGCCTGTGTCCATATACGCAAGGAGGAGTTGGA	-2 3-bp ins
RNF2	GTCATCTTAGTCATTACCTG	GGCAGTCATCTTAGTCATTATGGTCCTGAGGTGTTCGTTG	-2 4-bp ins
CTLA4 -4 to -1 4bp del	GGCCCAGCCTGCTGTGGTAC	TGCACGTGGCCCAGCCTGCTTACTGGCCAGCAG	-1 to -4 4-bp del
RIT1 -3 to -2 2bp del	TGATGATGAGCCTGCCAATC	TCCGTATTGATGATGAGCCTGAATCTGGACATTTTG	-2 to -3 2-bp del
SHANK3 -5 to -1 5bp del	GTATCTCGAGTCGGTGGACG	GCGCTGCAGTATCTCGAGTCACGTGGAGGGTGT	-1 to -5 5-bp del
UBE3A -3 to -1 3bp del	CAGGGAAATACTGGAAACTC	ATTGAGCAGGGAAATACTGGCTCAGGTACTCAT	-1 to -3 3-bp del
CTLA4 -4 to -1 GTGGto CC	GGCCCAGCCTGCTGTGGTAC	TGCACGTGGCCCAGCCTGCTCCTACTGGCCAGCAG	-1 to -4 GTGG to CC
EGFR -2 G to C	GGCCGACAGCTATGAGATGG	TGTGGGGCCGACAGCTATGACATGGAGGAAGACGG	-2 G to C
MECP2 -4 to -2 GCT to A	AGGAAATCTGGCCGCTCTGC	TAAGCAAAGGAAATCTGGCCACTGCTGGGAAGTAT	-2 to -4 GCT to A
UBE3A -3 to -1 AAA to T	CAGGGAAATACTGGAAACTC	ATTGAGCAGGGAAATACTGGTCTCAGGTACTCAT	-1 to -3 AAA to T
TTR	GCTGCATGGGCTCACAACTG	GAGAGCTGCATGGGCTCACAGCTGAGGAGGAATTTG	-1 A to G
ASS1	TTGAACCGGTTGTAGAATTC	GCGGCCCTTGAACCGGTTGTAATTCAGGCATCCTC	-4 to -3 2-bp del
TRBC1	GGAGAATGACGAGTGGACCC	GCTCTCGGAGAATGACGAGTGCCATGGTGACCCAGGATAGGGC	-3 7-bp ins
PCSK9	CAGGTTCCACGGGATGCTCT	GCTCCAGGTTCCACGGGATGATAGCTCTGGGCAAAGAC	-2 4-bp ins
VEGFA	GATGTCTGCAGGCCAGATGA	ACTTTGATGTCTGCAGGCCAGTTCGCATGAGGGCTCCAGA	-2 5-bp ins
		Note: The PBS sequence are shown in blue. The programmable templates are shown in red. The homologous regions are shown in green.

## Sheet: tsp-pegRNA of PBS mutation
	sgRNA target sequence	Sequence for homology, edits and mutation of PBS	Intended edit
MECP2 N1	AGGAAATCTGGCCGCTCTGC	AAGCAAAGGAAATCTGGCCGAGCTGGGAAGTATG	-3 to -1 3bp del
MECP2 N8	AGGAAATCTGGCCGCTCTGC	AAGCAAAGGAAATCTGGCCGTGCTGGGTAGTATG	-3 to -1 4bp del
MECP2 N14	AGGAAATCTGGCCGCTCTGC	AAGCAAAGGAAATCTGGCCGTGCTGGGAAGTATC	-3 to -1 5bp del
MECP2 N1-2	AGGAAATCTGGCCGCTCTGC	AAGCAAAGGAAATCTGGCCGACCTGGGAAGTATG	-3 to -1 6bp del
MECP2 N5-6	AGGAAATCTGGCCGCTCTGC	AAGCAAAGGAAATCTGGCCGTGCTCCGAAGTATG	-3 to -1 7bp del
MECP2 N9-10	AGGAAATCTGGCCGCTCTGC	AAGCAAAGGAAATCTGGCCGTGCTGGGATCTATG	-3 to -1 8bp del
MECP2 N13-14	AGGAAATCTGGCCGCTCTGC	AAGCAAAGGAAATCTGGCCGTGCTGGGAAGTAAC	-3 to -1 9bp del
MECP2 ST	AGGAAATCTGGCCGCTCTGC	AAGCAAAGGAAATCTGGCCGTGCTGGGAAGTATG	-3 to -1 10bp del
UBE3A N1	CAGGGAAATACTGGAAACTC	TGAGCAGGGAAATACTGGAAGGTAGTCAGGTACTCATC	-2 3bp ins
UBE3A N8	CAGGGAAATACTGGAAACTC	TGAGCAGGGAAATACTGGAAGGTACTCAGGTTCTCATC	-2 4bp ins
UBE3A N14	CAGGGAAATACTGGAAACTC	TGAGCAGGGAAATACTGGAAGGTACTCAGGTACTCATg	-2 5bp ins
UBE3A N1-2	CAGGGAAATACTGGAAACTC	TGAGCAGGGAAATACTGGAAGGTAGACAGGTACTCATC	-2 6bp ins
UBE3A N5-6	CAGGGAAATACTGGAAACTC	TGAGCAGGGAAATACTGGAAGGTACTCACCTACTCATC	-2 7bp ins
UBE3A N9-10	CAGGGAAATACTGGAAACTC	TGAGCAGGGAAATACTGGAAGGTACTCAGGTAGACATC	-2 8bp ins
UBE3A N13-14	CAGGGAAATACTGGAAACTC	TGAGCAGGGAAATACTGGAAGGTACTCAGGTACTCAAG	-2 9bp ins
UBE3A ST	CAGGGAAATACTGGAAACTC	TGAGCAGGGAAATACTGGAAGGTACTCAGGTACTCATC	-2 10bp ins

## Sheet: pegRNA of PBS mutation
	sgRNA target sequence	Sequence for homology, edits and mutation of PBS	Intended edit
VISTA1	CATCCGCAACCTCACGTTCC	GTGCAGGTGAAGGTCCTGGACCGGTTGCGGATGGG	-6 2-bp rep
MECP2	AGGAAATCTGGCCGCTCTGC	ACACATCATACTTCCCAGCAGATTCCTGACGTTGCGGCCAGATTTC	-3 11-bp ins
MECP2	AGGAAATCTGGCCGCTCTGC	ACACATCATACTTCCCAGCACGGCCAGATTTCC	-3 3-bp del
MECP2	AGGAAATCTGGCCGCTCTGC	ACACATCATACTTCCCAGCATAGCGGCCAGATTTC	-1 C to A
SHANK3	GTATCTCGAGTCGGTGGACG	TCCAGGCCACACCCTCCACGTCCGACTCGAGATA	-3 3-bp del
		Note: The PBS sequence are shown in blue. The programmable templates are shown in red. The homologous regions are shown in green.

## Sheet: Primers for off-target seq
	Forward Primer	Reverse Primer
FANCF-OT	NNNNNNGCATTGCAGAGAGGCGTATCA	AAAGCGCCGATGGATGTGG
FANCF-OT1	NNNNNNACACAGATTGATGCCACTGGAG	GCTGCACTCTCTGAGTATTTTCCG
FANCF-OT2	NNNNNNTTCAACACCTCTGCCCTCCG	CAGGGTGCTTCATACGTGTGT
FANCF-OT3	NNNNNNTGGCAGCTGAGCTCCGTTTC	CAAAGTGAGGGACAGGGACAGAG
EMX1-OT	NNNNNNTGTGCATGTGCCTGGCTGG	AGCGGTTCCTCGGAGGC
EMX1-OT1	NNNNNNCCCTCAAGGAGCTGGAATTCTAG	CTCAGCTGCTCTTTCCAGCCA
EMX1-OT2	NNNNNNGAAAAACGTGCAAGATCTCCCCAC	CTGTCCGCGGTGTGAGGAT
EMX1-OT3	NNNNNNGCCAGAGAAAAGTTTGGCTGACC	CCTACCACATCTGTTGTCATTAGGTG
PAH-OT	NNNNNNTAAAGGTCTCCTAGTGCCTCTGAC	TCACGGTTCGGGGGTATACAT
PAH-OT1	NNNNNNAACTCTGCTGAGTGTTGGAAGG	TCCTACCCCACAGAGCCTCCA
PAH-OT2	NNNNNNAGAGCTGTGATCAGAGACAGCC	CTGGGGGCTCAGAGCTTTAGG
PAH-OT3	NNNNNNGAGGATGGATGGGCAGGCAA	AGGCTGCAGCTTCTGATCCTGA

## Sheet: Primers for target seq
	Forward Primer	Reverse Primer
HBEGF	NNNNNNGCTGTCATCCCTGAGGGGTT	GGAGGTGGGAGACATGGAGAG
VISTA1	NNNNNNCTTGGGCCCTGTGGACAAAG	GTTGCGCATGGTGATGGAGAA
ALDOB	NNNNNNATTGCCAATGGATCAGATGAGACC	TGCTTTTTGCATAGGTTGGGCTACC
CTLA4	NNNNNNATGAAGCTAGAAGGCAGAAGGGC	CTTCAGTCACCTGGCTGTCA
MSH2	NNNNNNTGGACGCTATCTGCTTCAGCTC	CCCCTAGGATGCTCTTTTCATTAGC
FANCF	NNNNNNAGAGTCGCCGTCTCCAAG	CCCTCTTGCCTCCACTGGTT
HEXA	NNNNNNTGGAACTGGTCACCAAGGCC	AACCACCTTCCCAATGTGG
CXCR4	NNNNNNGGCAGGATAAGGCCAACCAT	CTACCTGGCCATCGTCCAC
IL2RB	NNNNNNGTTCCACCTCCAGAACCTGGTT	TGCTATGTGTCTGGGGAGCAG
PDCD1	NNNNNNATGAGCCCCAGCAACCAGA	TGTCACCCTGAGCTCTGCC
SHANK3	NNNNNNCTAGCTGGTGAAGCGCCTTC	ACGTCCACCACAGGGCTCAG
RUNX1	NNNNNNTAGGGCTAGAGGGGTGAGGCT	TCTCTGCACCGAGGTGAAACAA
DNMT1	NNNNNNAGTTGATAAGCGAACCTCACAC	TGTCAAGTGGCGTGACACC
EMX1	NNNNNNTGTGCATGTGCCTGGCTGG	AGCGGTTCCTCGGAGGC
PAH	NNNNNNTAAAGGTCTCCTAGTGCCTCTGAC	TCACGGTTCGGGGGTATACAT
EGFR	NNNNNNCCTTTCATGCTCTCTTCCCC	GAAGAGGAAGATGTGTTCCTTTGGA
UBE3A	NNNNNNTCATAGAGACAACTCTGGGTCTTGG	GTCTTCTGGCCACTCTTATATTCTTAAACAG
CCR5	NNNNNNCATCCTCCTGACAATCGATAGGTACC	GCCCCAAGATGACTATCTTTAATGTC
RIT1	NNNNNNAATAGGCATTTCTTCCGGCATTTATG	GCTATCCTGAGTCAGAGTGCATG
MECP2	NNNNNNAAACAGCGGCGCTCCATCA	CACCCTGGGCACATACATTTTCC
GFAP	NNNNNNCTCCCTACTGGGGAAAGCAGT	ACAAGCTGGTGGCAGGCA
RNF2	NNNNNNGTGTTAGCCAACATACAGAAGTCAGG	CCAGCAATGTCTCAGGCTGT
TTR	NNNNNNTTACTTTGCCATGCCATTTGTTTCC	ACCTCTGCATGCTCATGGAATG
ASS1	NNNNNNTCTGCAGCTTACAGGCCAGG	GCCCGGGAAGGGGGCTATA
PCSK9	NNNNNNAAGTGGAAACCACCAGCAGG	TCTCTGGCTTCTGCAGGCCT
TRBC1	NNNNNNAGCCCCTCAAGGAGCAGC	GCTGGTCTCACCTAATCTCCTCCA
VEGFA	NNNNNNCCACAAACTTGGTGCCAAATTCT	CCTATTTCTGACCTCCCAAACAGC

## Sheet: Covered by +6-bp window
accession	position
NC_000001.11	1042053
NC_000001.11	1045487
NC_000001.11	1232744
NC_000001.11	1232927
NC_000001.11	1815796
NC_000001.11	1804496
NC_000001.11	1804497
NC_000001.11	2228867
NC_000001.11	2228869
NC_000001.11	2228828
NC_000001.11	2228825
NC_000001.11	2406898
NC_000001.11	3414616
NC_000001.11	3844977
NC_000001.11	5952825
NC_000001.11	5904716
NC_000001.11	5904749
NC_000001.11	5873285
NC_000001.11	6452092
NC_000001.11	7249591
NC_000001.11	7965348
NC_000001.11	8358230
NC_000001.11	8358232
NC_000001.11	8356159
NC_000001.11	9972098
NC_000001.11	9972074
NC_000001.11	9975731
NC_000001.11	9981050
NC_000001.11	9982699
NC_000001.11	9982480
NC_000001.11	9982504
NC_000001.11	10624405
NC_000001.11	11022418
NC_000001.11	11157242
NC_000001.11	11273886
NC_000001.11	11274055
NC_000001.11	11285670
NC_000001.11	11801248
NC_000001.11	11801392
NC_000001.11	11801185
NC_000001.11	11800251
NC_000001.11	11790768
NC_000001.11	11790843
NC_000001.11	11965571
NC_000001.11	11970750
NC_000001.11	11992660
NC_000001.11	11992606
NC_000001.11	11992659
NC_000001.11	11992664
NC_000001.11	11998820
NC_000001.11	12001506
NC_000001.11	12002033
NC_000001.11	12002034
NC_000001.11	12002070
NC_000001.11	12006610
NC_000001.11	12007217
NC_000001.11	12276904
NC_000001.11	15440524
NC_000001.11	15461640
NC_000001.11	16027432
NC_000001.11	16055461
NC_000001.11	16049137
NC_000001.11	16989739
NC_000001.11	17044882
NC_000001.11	17033078
NC_000001.11	17028680
NC_000001.11	17024041
NC_000001.11	17022649
NC_000001.11	17022724
NC_000001.11	17394041
NC_000001.11	19243664
NC_000001.11	20638120
NC_000001.11	21220008
NC_000001.11	21563147
NC_000001.11	21568201
NC_000001.11	21575758
NC_000001.11	21577552
NC_000001.11	21890686
NC_000001.11	22142888
NC_000001.11	22661354
NC_000001.11	23820583
NC_000001.11	25563693
NC_000001.11	25809092
NC_000001.11	26442742
NC_000001.11	26457880
NC_000001.11	26460093
NC_000001.11	26696578
NC_000001.11	26913841
NC_000001.11	27551122
NC_000001.11	27549184
NC_000001.11	27551332
NC_000001.11	27550324
NC_000001.11	30942090
NC_000001.11	32791208
NC_000001.11	34784797
NC_000001.11	34785259
NC_000001.11	35563249
NC_000001.11	36093294
NC_000001.11	36467597
NC_000001.11	39854050
NC_000001.11	40078630
NC_000001.11	40292590
NC_000001.11	40304385
NC_000001.11	40818661
NC_000001.11	40819465
NC_000001.11	40819926
NC_000001.11	42759345
NC_000001.11	42752312
NC_000001.11	42746765
NC_000001.11	42943291
NC_000001.11	42930684
NC_000001.11	42929995
NC_000001.11	42929616
NC_000001.11	42929298
NC_000001.11	42927795
NC_000001.11	42927173
NC_000001.11	42927224
NC_000001.11	43346820
NC_000001.11	43346874
NC_000001.11	43348882
NC_000001.11	43437262
NC_000001.11	43439950
NC_000001.11	43439961
NC_000001.11	43445937
NC_000001.11	43447886
NC_000001.11	43448641
NC_000001.11	44001590
NC_000001.11	44636130
NC_000001.11	44881722
NC_000001.11	45013187
NC_000001.11	45013663
NC_000001.11	45014976
NC_000001.11	45014968
NC_000001.11	45327927
NC_000001.11	45327685
NC_000001.11	45327151
NC_000001.11	45333472
NC_000001.11	45332639
NC_000001.11	45332446
NC_000001.11	45332222
NC_000001.11	45332204
NC_000001.11	45332049
NC_000001.11	45331529
NC_000001.11	45333138
NC_000001.11	45500335
NC_000001.11	45500333
NC_000001.11	45507363
NC_000001.11	45508355
NC_000001.11	45508250
NC_000001.11	45508354
NC_000001.11	45508981
NC_000001.11	46192159
NC_000001.11	46189565
NC_000001.11	46267540
NC_000001.11	52687970
NC_000001.11	52950880
NC_000001.11	53210726
NC_000001.11	53213416
NC_000001.11	54999325
NC_000001.11	55007029
NC_000001.11	55043883
NC_000001.11	55057508
NC_000001.11	55058555
NC_000001.11	56956812
NC_000001.11	58576805
NC_000001.11	58576802
NC_000001.11	58685236
NC_000001.11	58675504
NC_000001.11	61088221
NC_000001.11	63404511
NC_000001.11	63629539
NC_000001.11	65408685
NC_000001.11	65570525
NC_000001.11	68446837
NC_000001.11	68446755
NC_000001.11	68444800
NC_000001.11	68440952
NC_000001.11	68440951
NC_000001.11	68438231
NC_000001.11	68431116
NC_000001.11	68429835
NC_000001.11	75749452
NC_000001.11	75761261
NC_000001.11	75761351
NC_000001.11	75883664
NC_000001.11	77918217
NC_000001.11	84202743
NC_000001.11	90939595
NC_000001.11	94111525
NC_000001.11	94098874
NC_000001.11	94098850
NC_000001.11	94080708
NC_000001.11	94078653
NC_000001.11	94077880
NC_000001.11	94062597
NC_000001.11	94056638
NC_000001.11	94056636
NC_000001.11	94055302
NC_000001.11	94048919
NC_000001.11	94046967
NC_000001.11	94044635
NC_000001.11	94044659
NC_000001.11	94043471
NC_000001.11	94042808
NC_000001.11	94041396
NC_000001.11	94041324
NC_000001.11	94040119
NC_000001.11	94032008
NC_000001.11	94031963
NC_000001.11	94031849
NC_000001.11	94031804
NC_000001.11	94030454
NC_000001.11	94030511
NC_000001.11	94029601
NC_000001.11	94029625
NC_000001.11	94021695
NC_000001.11	94021279
NC_000001.11	94019694
NC_000001.11	94019708
NC_000001.11	94011292
NC_000001.11	94007727
NC_000001.11	94001098
NC_000001.11	94000899
NC_000001.11	93998022
NC_000001.11	99861709
NC_000001.11	99875251
NC_000001.11	99900757
NC_000001.11	99902731
NC_000001.11	99913557
NC_000001.11	99913692
NC_000001.11	99916492
NC_000001.11	100214885
NC_000001.11	102978907
NC_000001.11	102940419
NC_000001.11	103534857
NC_000001.11	103551028
NC_000001.11	108651152
NC_000001.11	108924083
NC_000001.11	109606070
NC_000001.11	110061550
NC_000001.11	110174012
NC_000001.11	110603995
NC_000001.11	110604143
NC_000001.11	111787090
NC_000001.11	112917469
NC_000001.11	112917468
NC_000001.11	112917424
NC_000001.11	113114471
NC_000001.11	115033456
NC_000001.11	115738290
NC_000001.11	115705275
NC_000001.11	116389589
NC_000001.11	116389591
NC_000001.11	116401202
NC_000001.11	118914158
NC_000001.11	119415428
NC_000001.11	119419491
NC_000001.11	119422013
NC_000001.11	119422191
NC_000001.11	119712140
NC_000001.11	119723433
NC_000001.11	119735360
NC_000001.11	119740503
NC_000001.11	119740515
NC_000001.11	119919449
NC_000001.11	119916063
NC_000001.11	119915935
NC_000001.11	119916597
NC_000001.11	145917809
NC_000001.11	145925920
NC_000001.11	146018529
NC_000001.11	146019594
NC_000001.11	147908094
NC_000001.11	150344216
NC_000001.11	150558142
NC_000001.11	150559459
NC_000001.11	151428270
NC_000001.11	151423467
NC_000001.11	151411713
NC_000001.11	151408551
NC_000001.11	151406324
NC_000001.11	151406445
NC_000001.11	151406306
NC_000001.11	151692947
NC_000001.11	151692952
NC_000001.11	152308647
NC_000001.11	152307697
NC_000001.11	152308777
NC_000001.11	152303917
NC_000001.11	152307805
NC_000001.11	152305291
NC_000001.11	152308204
NC_000001.11	152303311
NC_000001.11	152305861
NC_000001.11	152309752
NC_000001.11	153819706
NC_000001.11	153818849
NC_000001.11	153818060
NC_000001.11	154273944
NC_000001.11	154598557
NC_000001.11	154598512
NC_000001.11	154988140
NC_000001.11	155140200
NC_000001.11	155139997
NC_000001.11	155238630
NC_000001.11	155238597
NC_000001.11	155238174
NC_000001.11	155237370
NC_000001.11	155236285
NC_000001.11	155235708
NC_000001.11	155235750
NC_000001.11	155235841
NC_000001.11	155235775
NC_000001.11	155294648
NC_000001.11	155291780
NC_000001.11	156115087
NC_000001.11	156115121
NC_000001.11	156114961
NC_000001.11	156115046
NC_000001.11	156130693
NC_000001.11	156130672
NC_000001.11	156130735
NC_000001.11	156134474
NC_000001.11	156134439
NC_000001.11	156134859
NC_000001.11	156135952
NC_000001.11	156136042
NC_000001.11	156136114
NC_000001.11	156136414
NC_000001.11	156136320
NC_000001.11	156136984
NC_000001.11	156137204
NC_000001.11	156592180
NC_000001.11	156866974
NC_000001.11	156866946
NC_000001.11	156868213
NC_000001.11	156868525
NC_000001.11	156880122
NC_000001.11	156881590
NC_000001.11	158662813
NC_000001.11	158647612
NC_000001.11	158644390
NC_000001.11	158642900
NC_000001.11	160042308
NC_000001.11	160127704
NC_000001.11	160130586
NC_000001.11	160135461
NC_000001.11	160356343
NC_000001.11	161079800
NC_000001.11	161167151
NC_000001.11	161169070
NC_000001.11	161169179
NC_000001.11	161170938
NC_000001.11	161203469
NC_000001.11	161309886
NC_000001.11	161307338
NC_000001.11	161306870
NC_000001.11	161306914
NC_000001.11	161306762
NC_000001.11	161306737
NC_000001.11	161306735
NC_000001.11	161306761
NC_000001.11	161306911
NC_000001.11	164812020
NC_000001.11	165210725
NC_000001.11	167824528
NC_000001.11	169555299
NC_000001.11	169552693
NC_000001.11	169541609
NC_000001.11	169529635
NC_000001.11	170544841
NC_000001.11	171107795
NC_000001.11	171114092
NC_000001.11	171636131
NC_000001.11	171636341
NC_000001.11	173837036
NC_000001.11	173914743
NC_000001.11	173914582
NC_000001.11	173914580
NC_000001.11	173911942
NC_000001.11	173911941
NC_000001.11	173911923
NC_000001.11	173904007
NC_000001.11	173904011
NC_000001.11	173904010
NC_000001.11	173961865
NC_000001.11	181724493
NC_000001.11	183215563
NC_000001.11	183225663
NC_000001.11	183237455
NC_000001.11	183586956
NC_000001.11	185091737
NC_000001.11	193122203
NC_000001.11	193122328
NC_000001.11	193122202
NC_000001.11	193122264
NC_000001.11	196690125
NC_000001.11	196690210
NC_000001.11	196715647
NC_000001.11	196747227
NC_000001.11	197144049
NC_000001.11	197096093
NC_000001.11	197090004
NC_000001.11	197104402
NC_000001.11	197102146
NC_000001.11	197328775
NC_000001.11	197328730
NC_000001.11	197344315
NC_000001.11	197344346
NC_000001.11	197344344
NC_000001.11	197347475
NC_000001.11	197421900
NC_000001.11	197421777
NC_000001.11	197421852
NC_000001.11	197427804
NC_000001.11	197427873
NC_000001.11	197427791
NC_000001.11	197435170
NC_000001.11	197435539
NC_000001.11	197434965
NC_000001.11	197435224
NC_000001.11	201040372
NC_000001.11	201365298
NC_000001.11	201363349
NC_000001.11	202600471
NC_000001.11	202596905
NC_000001.11	203863714
NC_000001.11	204160648
NC_000001.11	205211512
NC_000001.11	207322542
NC_000001.11	207473094
NC_000001.11	207474297
NC_000001.11	207767167
NC_000001.11	209650092
NC_000001.11	209638591
NC_000001.11	209638615
NC_000001.11	209634581
NC_000001.11	209634582
NC_000001.11	209628057
NC_000001.11	209625721
NC_000001.11	209623697
NC_000001.11	209618555
NC_000001.11	209618044
NC_000001.11	209796551
NC_000001.11	209796547
NC_000001.11	209796548
NC_000001.11	209795320
NC_000001.11	209790806
NC_000001.11	209790807
NC_000001.11	209788638
NC_000001.11	209801269
NC_000001.11	209801294
NC_000001.11	210155872
NC_000001.11	210418239
NC_000001.11	210919723
NC_000001.11	210804121
NC_000001.11	214657139
NC_000001.11	216289328
NC_000001.11	216250990
NC_000001.11	216247185
NC_000001.11	216246853
NC_000001.11	216207369
NC_000001.11	216207338
NC_000001.11	216198340
NC_000001.11	216196582
NC_000001.11	216196658
NC_000001.11	216190346
NC_000001.11	216175410
NC_000001.11	216086749
NC_000001.11	216078155
NC_000001.11	216073195
NC_000001.11	216072965
NC_000001.11	216046532
NC_000001.11	216000489
NC_000001.11	215993043
NC_000001.11	215970720
NC_000001.11	215900168
NC_000001.11	215888570
NC_000001.11	215888776
NC_000001.11	215877855
NC_000001.11	215838058
NC_000001.11	215817108
NC_000001.11	215782886
NC_000001.11	215759826
NC_000001.11	215758623
NC_000001.11	215728090
NC_000001.11	215680174
NC_000001.11	215674200
NC_000001.11	215675092
NC_000001.11	215675057
NC_000001.11	215675056
NC_000001.11	215674827
NC_000001.11	215674518
NC_000001.11	215674911
NC_000001.11	215671126
NC_000001.11	215671004
NC_000001.11	215650648
NC_000001.11	215648760
NC_000001.11	215648745
NC_000001.11	215640621
NC_000001.11	218437472
NC_000001.11	219928175
NC_000001.11	220143108
NC_000001.11	224114320
NC_000001.11	225403403
NC_000001.11	225857010
NC_000001.11	225921254
NC_000001.11	226064403
NC_000001.11	226888977
NC_000001.11	226888979
NC_000001.11	226965300
NC_000001.11	226982111
NC_000001.11	226986637
NC_000001.11	228174936
NC_000001.11	228175382
NC_000001.11	229432329
NC_000001.11	229432397
NC_000001.11	229431870
NC_000001.11	229431632
NC_000001.11	231370598
NC_000001.11	231370589
NC_000001.11	234374303
NC_000001.11	234607249
NC_000001.11	235484429
NC_000001.11	235809278
NC_000001.11	236482418
NC_000001.11	236753990
NC_000001.11	237377427
NC_000001.11	237377426
NC_000001.11	237377373
NC_000001.11	237441382
NC_000001.11	237445489
NC_000001.11	237778726
NC_000001.11	237778727
NC_000001.11	237783695
NC_000001.11	237793920
NC_000001.11	237798100
NC_000001.11	239907803
NC_000001.11	241517310
NC_000001.11	241508766
NC_000001.11	241508674
NC_000001.11	241504151
NC_000001.11	243274633
NC_000001.11	244054353
NC_000001.11	244863788
NC_000001.11	244856757
NC_000001.11	247425154
NC_000001.11	247425022
NC_000001.11	247425155
NC_000001.11	247424369
NC_000002.12	1649504
NC_000002.12	1892087
NC_000002.12	3643912
NC_000002.12	8731940
NC_000002.12	15468510
NC_000002.12	15417582
NC_000002.12	15417571
NC_000002.12	15366646
NC_000002.12	15238670
NC_000002.12	19973664
NC_000002.12	19946549
NC_000002.12	21032391
NC_000002.12	21015207
NC_000002.12	21013370
NC_000002.12	21010033
NC_000002.12	21009304
NC_000002.12	21006235
NC_000002.12	21005104
NC_000002.12	21002271
NC_000002.12	21002287
NC_000002.12	25164689
NC_000002.12	25241701
NC_000002.12	25235768
NC_000002.12	25750328
NC_000002.12	26191609
NC_000002.12	26284908
NC_000002.12	26284939
NC_000002.12	26285546
NC_000002.12	26424341
NC_000002.12	26430839
NC_000002.12	26484628
NC_000002.12	26477210
NC_000002.12	26458218
NC_000002.12	26692898
NC_000002.12	27092357
NC_000002.12	27207283
NC_000002.12	27312576
NC_000002.12	27480124
NC_000002.12	27461806
NC_000002.12	29073071
NC_000002.12	29071312
NC_000002.12	29073460
NC_000002.12	29073342
NC_000002.12	29072746
NC_000002.12	30924226
NC_000002.12	31580885
NC_000002.12	31580696
NC_000002.12	31533671
NC_000002.12	31529370
NC_000002.12	32087519
NC_000002.12	32114737
NC_000002.12	32114735
NC_000002.12	32116161
NC_000002.12	32136588
NC_000002.12	32136964
NC_000002.12	32136967
NC_000002.12	32136915
NC_000002.12	32137178
NC_000002.12	32137157
NC_000002.12	32137155
NC_000002.12	32143372
NC_000002.12	38075334
NC_000002.12	38071186
NC_000002.12	38731890
NC_000002.12	42769785
NC_000002.12	43844563
NC_000002.12	43852479
NC_000002.12	43875409
NC_000002.12	44280827
NC_000002.12	44299995
NC_000002.12	44343898
NC_000002.12	47161804
NC_000002.12	47408526
NC_000002.12	47410235
NC_000002.12	47410245
NC_000002.12	47410222
NC_000002.12	47412483
NC_000002.12	47412482
NC_000002.12	47414381
NC_000002.12	47416383
NC_000002.12	47416362
NC_000002.12	47416387
NC_000002.12	47429929
NC_000002.12	47463109
NC_000002.12	47466728
NC_000002.12	47471023
NC_000002.12	47475150
NC_000002.12	47475153
NC_000002.12	47475105
NC_000002.12	47476408
NC_000002.12	47476424
NC_000002.12	47476552
NC_000002.12	47476522
NC_000002.12	47478352
NC_000002.12	47478353
NC_000002.12	47478507
NC_000002.12	47478506
NC_000002.12	47480818
NC_000002.12	47480859
NC_000002.12	47480794
NC_000002.12	47480863
NC_000002.12	47480821
NC_000002.12	47480809
NC_000002.12	47480805
NC_000002.12	47403333
NC_000002.12	47403372
NC_000002.12	47403273
NC_000002.12	47791092
NC_000002.12	47796001
NC_000002.12	47799329
NC_000002.12	47799460
NC_000002.12	47800088
NC_000002.12	47800297
NC_000002.12	47800714
NC_000002.12	47801003
NC_000002.12	47798725
NC_000002.12	47798797
NC_000002.12	47799224
NC_000002.12	47799350
NC_000002.12	47799788
NC_000002.12	47799221
NC_000002.12	47800314
NC_000002.12	47800718
NC_000002.12	47798800
NC_000002.12	47801123
NC_000002.12	47798935
NC_000002.12	47799778
NC_000002.12	47800078
NC_000002.12	47799674
NC_000002.12	47801001
NC_000002.12	47800875
NC_000002.12	47799225
NC_000002.12	47801124
NC_000002.12	47799838
NC_000002.12	47799790
NC_000002.12	47799181
NC_000002.12	47799078
NC_000002.12	47803494
NC_000002.12	47805693
NC_000002.12	47806350
NC_000002.12	48688064
NC_000002.12	48688737
NC_000002.12	48688065
NC_000002.12	48688427
NC_000002.12	48688074
NC_000002.12	49017514
NC_000002.12	48990629
NC_000002.12	50506606
NC_000002.12	54617655
NC_000002.12	55334297
NC_000002.12	55672999
NC_000002.12	55656182
NC_000002.12	60461249
NC_000002.12	61032028
NC_000002.12	61031912
NC_000002.12	61840557
NC_000002.12	61840040
NC_000002.12	61836075
NC_000002.12	63484940
NC_000002.12	63404504
NC_000002.12	65018673
NC_000002.12	69044779
NC_000002.12	69348249
NC_000002.12	69400462
NC_000002.12	70790637
NC_000002.12	70958106
NC_000002.12	71551631
NC_000002.12	71561913
NC_000002.12	71564121
NC_000002.12	71569903
NC_000002.12	71570299
NC_000002.12	71574253
NC_000002.12	71600769
NC_000002.12	71611621
NC_000002.12	71613390
NC_000002.12	71643988
NC_000002.12	71644027
NC_000002.12	71660648
NC_000002.12	71669207
NC_000002.12	71669136
NC_000002.12	71669686
NC_000002.12	72887736
NC_000002.12	72888378
NC_000002.12	73408647
NC_000002.12	73424462
NC_000002.12	73449346
NC_000002.12	73452114
NC_000002.12	73448343
NC_000002.12	73453659
NC_000002.12	73449578
NC_000002.12	73453960
NC_000002.12	73452621
NC_000002.12	73448994
NC_000002.12	73448598
NC_000002.12	73450737
NC_000002.12	73451415
NC_000002.12	73491311
NC_000002.12	73519989
NC_000002.12	73572866
NC_000002.12	73572693
NC_000002.12	73600793
NC_000002.12	73902420
NC_000002.12	73902421
NC_000002.12	73913626
NC_000002.12	73946888
NC_000002.12	73958187
NC_000002.12	74145222
NC_000002.12	84441269
NC_000002.12	85551919
NC_000002.12	85551967
NC_000002.12	85665723
NC_000002.12	86254773
NC_000002.12	86252037
NC_000002.12	88574725
NC_000002.12	96254056
NC_000002.12	96287959
NC_000002.12	96761970
NC_000002.12	96761598
NC_000002.12	96797084
NC_000002.12	97725164
NC_000002.12	98389757
NC_000002.12	98391964
NC_000002.12	98396018
NC_000002.12	98396398
NC_000002.12	98396812
NC_000002.12	98396504
NC_000002.12	98396171
NC_000002.12	98396244
NC_000002.12	98396489
NC_000002.12	98396117
NC_000002.12	98396811
NC_000002.12	104856477
NC_000002.12	108008651
NC_000002.12	108930217
NC_000002.12	108929261
NC_000002.12	108907952
NC_000002.12	108897182
NC_000002.12	108897194
NC_000002.12	108897181
NC_000002.12	111929383
NC_000002.12	111975428
NC_000002.12	112028371
NC_000002.12	113246853
NC_000002.12	113242771
NC_000002.12	113241670
NC_000002.12	127279270
NC_000002.12	127426207
NC_000002.12	127426224
NC_000002.12	127428587
NC_000002.12	127428895
NC_000002.12	127428778
NC_000002.12	130597896
NC_000002.12	135134005
NC_000002.12	135135743
NC_000002.12	135153690
NC_000002.12	135920573
NC_000002.12	136114901
NC_000002.12	144404926
NC_000002.12	144404930
NC_000002.12	144404027
NC_000002.12	144404098
NC_000002.12	144401241
NC_000002.12	144398632
NC_000002.12	144400257
NC_000002.12	144400160
NC_000002.12	144400081
NC_000002.12	144399381
NC_000002.12	144399231
NC_000002.12	144399092
NC_000002.12	144396454
NC_000002.12	149576482
NC_000002.12	151709754
NC_000002.12	151684835
NC_000002.12	151672536
NC_000002.12	151666381
NC_000002.12	151650864
NC_000002.12	151650649
NC_000002.12	151625575
NC_000002.12	151570138
NC_000002.12	151570287
NC_000002.12	151492167
NC_000002.12	151631256
NC_000002.12	151608550
NC_000002.12	151606705
NC_000002.12	151604628
NC_000002.12	151602670
NC_000002.12	151601957
NC_000002.12	151600693
NC_000002.12	156328442
NC_000002.12	157766005
NC_000002.12	162281505
NC_000002.12	162272371
NC_000002.12	165342465
NC_000002.12	165342387
NC_000002.12	165344637
NC_000002.12	165344580
NC_000002.12	165370232
NC_000002.12	165373342
NC_000002.12	165373311
NC_000002.12	165386920
NC_000002.12	165386971
NC_000002.12	165389123
NC_000002.12	165389211
NC_000002.12	165388739
NC_000002.12	165389043
NC_000002.12	165911404
NC_000002.12	166073441
NC_000002.12	166058615
NC_000002.12	166058648
NC_000002.12	166051841
NC_000002.12	166047764
NC_000002.12	166047763
NC_000002.12	166043836
NC_000002.12	166043742
NC_000002.12	166043917
NC_000002.12	166041284
NC_000002.12	166039537
NC_000002.12	166037886
NC_000002.12	166037885
NC_000002.12	166037930
NC_000002.12	166037905
NC_000002.12	166037887
NC_000002.12	166036527
NC_000002.12	166036526
NC_000002.12	166013812
NC_000002.12	166002568
NC_000002.12	166002629
NC_000002.12	165999775
NC_000002.12	165998102
NC_000002.12	165998163
NC_000002.12	165998166
NC_000002.12	165996038
NC_000002.12	165996039
NC_000002.12	165994191
NC_000002.12	165994305
NC_000002.12	165992307
NC_000002.12	165992341
NC_000002.12	165992306
NC_000002.12	165991720
NC_000002.12	165992272
NC_000002.12	165992342
NC_000002.12	165991565
NC_000002.12	165992122
NC_000002.12	165992236
NC_000002.12	165992302
NC_000002.12	165992059
NC_000002.12	165991694
NC_000002.12	165991748
NC_000002.12	165992127
NC_000002.12	165992080
NC_000002.12	165991733
NC_000002.12	166286562
NC_000002.12	166277251
NC_000002.12	166277252
NC_000002.12	166277336
NC_000002.12	168990916
NC_000002.12	168936262
NC_000002.12	168932421
NC_000002.12	169154568
NC_000002.12	169514701
NC_000002.12	171434662
NC_000002.12	171448746
NC_000002.12	173191110
NC_000002.12	174877967
NC_000002.12	174824478
NC_000002.12	174812440
NC_000002.12	176094662
NC_000002.12	176094615
NC_000002.12	176094614
NC_000002.12	178436264
NC_000002.12	178456149
NC_000002.12	178617857
NC_000002.12	178612477
NC_000002.12	178609769
NC_000002.12	178608199
NC_000002.12	178581640
NC_000002.12	178562161
NC_000002.12	178558419
NC_000002.12	178546051
NC_000002.12	178546050
NC_000002.12	178662014
NC_000002.12	181547659
NC_000002.12	188974519
NC_000002.12	188984814
NC_000002.12	188988127
NC_000002.12	188988636
NC_000002.12	188989441
NC_000002.12	188989442
NC_000002.12	188990142
NC_000002.12	188991049
NC_000002.12	188991050
NC_000002.12	188992208
NC_000002.12	188993452
NC_000002.12	188995091
NC_000002.12	188995092
NC_000002.12	188996171
NC_000002.12	188996170
NC_000002.12	188997211
NC_000002.12	188997382
NC_000002.12	188997381
NC_000002.12	188997746
NC_000002.12	188997745
NC_000002.12	188998312
NC_000002.12	188999376
NC_000002.12	188999569
NC_000002.12	189002343
NC_000002.12	189003457
NC_000002.12	189004135
NC_000002.12	189007931
NC_000002.12	189008134
NC_000002.12	189008135
NC_000002.12	189565568
NC_000002.12	189565570
NC_000002.12	189564018
NC_000002.12	190995139
NC_000002.12	190995142
NC_000002.12	199380399
NC_000002.12	199328859
NC_000002.12	199323850
NC_000002.12	199323868
NC_000002.12	199925657
NC_000002.12	201628118
NC_000002.12	201753231
NC_000002.12	201746643
NC_000002.12	201741804
NC_000002.12	201728592
NC_000002.12	201707891
NC_000002.12	201706898
NC_000002.12	202377501
NC_000002.12	202377521
NC_000002.12	202377522
NC_000002.12	202377545
NC_000002.12	202518842
NC_000002.12	202520195
NC_000002.12	202520127
NC_000002.12	202520171
NC_000002.12	202520128
NC_000002.12	202532698
NC_000002.12	202542432
NC_000002.12	202542382
NC_000002.12	202552756
NC_000002.12	202552773
NC_000002.12	202552774
NC_000002.12	202552771
NC_000002.12	202552758
NC_000002.12	202552825
NC_000002.12	202552826
NC_000002.12	202556417
NC_000002.12	203870702
NC_000002.12	203870714
NC_000002.12	206767457
NC_000002.12	208124294
NC_000002.12	208336191
NC_000002.12	209777368
NC_000002.12	209834140
NC_000002.12	209937610
NC_000002.12	209941467
NC_000002.12	210591893
NC_000002.12	210595552
NC_000002.12	210612165
NC_000002.12	214752485
NC_000002.12	214780927
NC_000002.12	214781426
NC_000002.12	214781378
NC_000002.12	214780718
NC_000002.12	214769289
NC_000002.12	215011631
NC_000002.12	214955242
NC_000002.12	214953891
NC_000002.12	215349244
NC_000002.12	215406306
NC_000002.12	215375685
NC_000002.12	216414804
NC_000002.12	216415149
NC_000002.12	216450925
NC_000002.12	216475315
NC_000002.12	218135351
NC_000002.12	218648656
NC_000002.12	218809720
NC_000002.12	218812418
NC_000002.12	218890271
NC_000002.12	218892847
NC_000002.12	219060331
NC_000002.12	219057549
NC_000002.12	219157495
NC_000002.12	219213495
NC_000002.12	219418835
NC_000002.12	219420115
NC_000002.12	219420311
NC_000002.12	219421482
NC_000002.12	219421553
NC_000002.12	219568188
NC_000002.12	222297150
NC_000002.12	222297048
NC_000002.12	222297061
NC_000002.12	222297058
NC_000002.12	222297044
NC_000002.12	222232202
NC_000002.12	222232203
NC_000002.12	222232199
NC_000002.12	222221372
NC_000002.12	227140188
NC_000002.12	227010409
NC_000002.12	227007475
NC_000002.12	227263845
NC_000002.12	227282422
NC_000002.12	227293224
NC_000002.12	227294562
NC_000002.12	227297751
NC_000002.12	227698757
NC_000002.12	227699526
NC_000002.12	227893834
NC_000002.12	227921464
NC_000002.12	229815146
NC_000002.12	229785842
NC_000002.12	230212908
NC_000002.12	232030077
NC_000002.12	232249324
NC_000002.12	232263351
NC_000002.12	232333870
NC_000002.12	232486650
NC_000002.12	232486097
NC_000002.12	232527436
NC_000002.12	232528301
NC_000002.12	232530131
NC_000002.12	232768552
NC_000002.12	232768619
NC_000002.12	233335071
NC_000002.12	233767146
NC_000002.12	233761113
NC_000002.12	237381419
NC_000002.12	237381113
NC_000002.12	237374691
NC_000002.12	237361150
NC_000002.12	237344370
NC_000002.12	237340635
NC_000002.12	237378856
NC_000002.12	239144705
NC_000002.12	239144706
NC_000002.12	240797677
NC_000002.12	240786476
NC_000002.12	240785066
NC_000002.12	240785056
NC_000002.12	240774219
NC_000002.12	240763087
NC_000002.12	240719814
NC_000002.12	240868986
NC_000002.12	240868868
NC_000002.12	240869004
NC_000002.12	240869191
NC_000002.12	240869246
NC_000002.12	240869248
NC_000002.12	240869327
NC_000002.12	240869330
NC_000002.12	240869353
NC_000002.12	240871391
NC_000002.12	240871406
NC_000002.12	240875166
NC_000002.12	240875999
NC_000002.12	241680317
NC_000003.12	3172870
NC_000003.12	4420129
NC_000003.12	4376365
NC_000003.12	4665285
NC_000003.12	4735314
NC_000003.12	7578663
NC_000003.12	8733975
NC_000003.12	9445193
NC_000003.12	9445714
NC_000003.12	9447807
NC_000003.12	9448586
NC_000003.12	9464469
NC_000003.12	9473341
NC_000003.12	9734696
NC_000003.12	9893122
NC_000003.12	10043586
NC_000003.12	10067267
NC_000003.12	10142124
NC_000003.12	10142041
NC_000003.12	10142040
NC_000003.12	10149811
NC_000003.12	10149856
NC_000003.12	10146561
NC_000003.12	10146603
NC_000003.12	11017974
NC_000003.12	11018631
NC_000003.12	11026351
NC_000003.12	11026305
NC_000003.12	11029252
NC_000003.12	11031219
NC_000003.12	11033712
NC_000003.12	11033707
NC_000003.12	11360633
NC_000003.12	12392713
NC_000003.12	12417048
NC_000003.12	12516635
NC_000003.12	12604189
NC_000003.12	12604194
NC_000003.12	12604192
NC_000003.12	12584653
NC_000003.12	13854777
NC_000003.12	13854798
NC_000003.12	14158148
NC_000003.12	14158640
NC_000003.12	14156474
NC_000003.12	15059395
NC_000003.12	15470574
NC_000003.12	15453850
NC_000003.12	15642017
NC_000003.12	15644384
NC_000003.12	15644788
NC_000003.12	18349538
NC_000003.12	24127623
NC_000003.12	24127696
NC_000003.12	24122913
NC_000003.12	24122968
NC_000003.12	27201558
NC_000003.12	30672144
NC_000003.12	30688470
NC_000003.12	30691453
NC_000003.12	33072587
NC_000003.12	33068940
NC_000003.12	33068959
NC_000003.12	33065551
NC_000003.12	33058220
NC_000003.12	33018477
NC_000003.12	33018541
NC_000003.12	33014144
NC_000003.12	33014173
NC_000003.12	33014174
NC_000003.12	33114275
NC_000003.12	36993668
NC_000003.12	36993623
NC_000003.12	37001045
NC_000003.12	37001012
NC_000003.12	37001046
NC_000003.12	37007046
NC_000003.12	37014485
NC_000003.12	37014453
NC_000003.12	37020395
NC_000003.12	37025940
NC_000003.12	37025727
NC_000003.12	37028836
NC_000003.12	37028902
NC_000003.12	37028920
NC_000003.12	37040236
NC_000003.12	37047639
NC_000003.12	37047670
NC_000003.12	37048973
NC_000003.12	37049007
NC_000003.12	37048994
NC_000003.12	37050645
NC_000003.12	37050594
NC_000003.12	38613782
NC_000003.12	38606709
NC_000003.12	38585800
NC_000003.12	38580984
NC_000003.12	38576775
NC_000003.12	38560398
NC_000003.12	38551441
NC_000003.12	38551505
NC_000003.12	38551504
NC_000003.12	38551532
NC_000003.12	38909109
NC_000003.12	39391513
NC_000003.12	39391553
NC_000003.12	39408633
NC_000003.12	39411688
NC_000003.12	41224622
NC_000003.12	41224986
NC_000003.12	41225484
NC_000003.12	41227285
NC_000003.12	41227304
NC_000003.12	41234202
NC_000003.12	41236445
NC_000003.12	41236702
NC_000003.12	42686220
NC_000003.12	43080099
NC_000003.12	43080938
NC_000003.12	43555417
NC_000003.12	45394639
NC_000003.12	45969730
NC_000003.12	45967128
NC_000003.12	45962355
NC_000003.12	46901797
NC_000003.12	46902543
NC_000003.12	46991644
NC_000003.12	46995558
NC_000003.12	46995743
NC_000003.12	48467257
NC_000003.12	48587485
NC_000003.12	48586588
NC_000003.12	48586166
NC_000003.12	48584754
NC_000003.12	48579635
NC_000003.12	48579267
NC_000003.12	48578354
NC_000003.12	48576272
NC_000003.12	48575497
NC_000003.12	48573875
NC_000003.12	48573202
NC_000003.12	48572926
NC_000003.12	48572729
NC_000003.12	48570899
NC_000003.12	48567184
NC_000003.12	48564947
NC_000003.12	48601000
NC_000003.12	48862581
NC_000003.12	49002531
NC_000003.12	49022146
NC_000003.12	49104455
NC_000003.12	49099804
NC_000003.12	49126449
NC_000003.12	49422405
NC_000003.12	49530841
NC_000003.12	49723663
NC_000003.12	49723632
NC_000003.12	49723293
NC_000003.12	49722667
NC_000003.12	49722057
NC_000003.12	50194120
NC_000003.12	50302516
NC_000003.12	50302512
NC_000003.12	50320296
NC_000003.12	50342473
NC_000003.12	50342047
NC_000003.12	50347891
NC_000003.12	52353182
NC_000003.12	52406901
NC_000003.12	52406367
NC_000003.12	52405891
NC_000003.12	52403766
NC_000003.12	52402665
NC_000003.12	53230612
NC_000003.12	57199784
NC_000003.12	57198785
NC_000003.12	58077254
NC_000003.12	58138491
NC_000003.12	58146043
NC_000003.12	68987467
NC_000003.12	69119351
NC_000003.12	69119013
NC_000003.12	69119651
NC_000003.12	69951870
NC_000003.12	70988053
NC_000003.12	70977999
NC_000003.12	70977675
NC_000003.12	70976964
NC_000003.12	78617761
NC_000003.12	87262161
NC_000003.12	87262203
NC_000003.12	87260055
NC_000003.12	87273491
NC_000003.12	87273489
NC_000003.12	93896677
NC_000003.12	94003774
NC_000003.12	97768111
NC_000003.12	97768108
NC_000003.12	97791819
NC_000003.12	98588783
NC_000003.12	100713749
NC_000003.12	101275694
NC_000003.12	101243615
NC_000003.12	101244651
NC_000003.12	101243765
NC_000003.12	101232845
NC_000003.12	114350310
NC_000003.12	114339370
NC_000003.12	114339414
NC_000003.12	119414111
NC_000003.12	120628449
NC_000003.12	121790112
NC_000003.12	121790208
NC_000003.12	121781790
NC_000003.12	122001371
NC_000003.12	122261715
NC_000003.12	122261697
NC_000003.12	122261612
NC_000003.12	122262091
NC_000003.12	122284272
NC_000003.12	122284134
NC_000003.12	122284611
NC_000003.12	122284610
NC_000003.12	122283962
NC_000003.12	122341526
NC_000003.12	128483889
NC_000003.12	128481270
NC_000003.12	129440351
NC_000003.12	129528999
NC_000003.12	129528884
NC_000003.12	129529070
NC_000003.12	129531005
NC_000003.12	132692742
NC_000003.12	132684784
NC_000003.12	133777112
NC_000003.12	133955170
NC_000003.12	134507193
NC_000003.12	134625131
NC_000003.12	136256586
NC_000003.12	136293838
NC_000003.12	138103703
NC_000003.12	138397342
NC_000003.12	139350318
NC_000003.12	142562873
NC_000003.12	146071386
NC_000003.12	148741880
NC_000003.12	149145386
NC_000003.12	149209349
NC_000003.12	149179587
NC_000003.12	150972644
NC_000003.12	150972642
NC_000003.12	155084234
NC_000003.12	155853670
NC_000003.12	158123939
NC_000003.12	158665443
NC_000003.12	167684361
NC_000003.12	169100904
NC_000003.12	171014683
NC_000003.12	179199103
NC_000003.12	179218306
NC_000003.12	179218304
NC_000003.12	179218307
NC_000003.12	179230077
NC_000003.12	179234261
NC_000003.12	181712581
NC_000003.12	181712541
NC_000003.12	183041609
NC_000003.12	183041629
NC_000003.12	183037285
NC_000003.12	183034021
NC_000003.12	183650359
NC_000003.12	183650357
NC_000003.12	183650358
NC_000003.12	184136657
NC_000003.12	184136707
NC_000003.12	184140134
NC_000003.12	184140590
NC_000003.12	184140520
NC_000003.12	184140463
NC_000003.12	184242906
NC_000003.12	187235812
NC_000003.12	189808465
NC_000003.12	189864379
NC_000003.12	189864380
NC_000003.12	189868614
NC_000003.12	189868650
NC_000003.12	189894253
NC_000003.12	189973947
NC_000003.12	190404905
NC_000003.12	190408419
NC_000003.12	190410026
NC_000003.12	193615723
NC_000003.12	193637980
NC_000003.12	193648098
NC_000003.12	193658977
NC_000003.12	196306998
NC_000003.12	196654568
NC_000003.12	197954050
NC_000004.12	507458
NC_000004.12	507457
NC_000004.12	521104
NC_000004.12	523484
NC_000004.12	539289
NC_000004.12	662173
NC_000004.12	664208
NC_000004.12	667945
NC_000004.12	987236
NC_000004.12	1001514
NC_000004.12	1004308
NC_000004.12	1213028
NC_000004.12	1801897
NC_000004.12	1804377
NC_000004.12	1804362
NC_000004.12	1805661
NC_000004.12	1807260
NC_000004.12	1807261
NC_000004.12	1803725
NC_000004.12	1832943
NC_000004.12	1955320
NC_000004.12	3473504
NC_000004.12	3485607
NC_000004.12	4860264
NC_000004.12	4860099
NC_000004.12	5681282
NC_000004.12	5622850
NC_000004.12	5719359
NC_000004.12	5731579
NC_000004.12	5745231
NC_000004.12	5752965
NC_000004.12	5783672
NC_000004.12	5783675
NC_000004.12	5802091
NC_000004.12	6301739
NC_000004.12	6301415
NC_000004.12	6301756
NC_000004.12	6300735
NC_000004.12	6300975
NC_000004.12	10087802
NC_000004.12	13369932
NC_000004.12	15533264
NC_000004.12	15537008
NC_000004.12	15537063
NC_000004.12	15557349
NC_000004.12	15570447
NC_000004.12	15601303
NC_000004.12	16023380
NC_000004.12	16023376
NC_000004.12	15994028
NC_000004.12	17487205
NC_000004.12	17526877
NC_000004.12	39199512
NC_000004.12	39231943
NC_000004.12	39514154
NC_000004.12	41748391
NC_000004.12	46262114
NC_000004.12	54726036
NC_000004.12	54727275
NC_000004.12	54727438
NC_000004.12	54729424
NC_000004.12	55346393
NC_000004.12	55359488
NC_000004.12	56011500
NC_000004.12	56910912
NC_000004.12	67740508
NC_000004.12	73419634
NC_000004.12	73442356
NC_000004.12	75564275
NC_000004.12	78255288
NC_000004.12	78267331
NC_000004.12	78267330
NC_000004.12	78407804
NC_000004.12	84794564
NC_000004.12	87657075
NC_000004.12	88007994
NC_000004.12	88043277
NC_000004.12	88043314
NC_000004.12	88046802
NC_000004.12	88052104
NC_000004.12	88067979
NC_000004.12	88521653
NC_000004.12	95129933
NC_000004.12	95154620
NC_000004.12	99591331
NC_000004.12	99591267
NC_000004.12	99622756
NC_000004.12	102263144
NC_000004.12	105242922
NC_000004.12	106232973
NC_000004.12	106232972
NC_000004.12	107945422
NC_000004.12	107945083
NC_000004.12	110621214
NC_000004.12	112654090
NC_000004.12	113373351
NC_000004.12	119248807
NC_000004.12	121801911
NC_000004.12	121848898
NC_000004.12	122249571
NC_000004.12	122309365
NC_000004.12	122743596
NC_000004.12	122929139
NC_000004.12	122947360
NC_000004.12	122947451
NC_000004.12	122947386
NC_000004.12	125317246
NC_000004.12	125434349
NC_000004.12	127957552
NC_000004.12	139360566
NC_000004.12	139378785
NC_000004.12	139387924
NC_000004.12	143415751
NC_000004.12	145639497
NC_000004.12	145654049
NC_000004.12	148435452
NC_000004.12	148081460
NC_000004.12	152329731
NC_000004.12	153294460
NC_000004.12	154567707
NC_000004.12	154586711
NC_000004.12	154606932
NC_000004.12	154606812
NC_000004.12	154744489
NC_000004.12	155730112
NC_000004.12	158672458
NC_000004.12	158680603
NC_000004.12	158680530
NC_000004.12	158682408
NC_000004.12	158685137
NC_000004.12	158706302
NC_000004.12	158706353
NC_000004.12	158706298
NC_000004.12	158708482
NC_000004.12	158708501
NC_000004.12	169588686
NC_000004.12	174522451
NC_000004.12	176711575
NC_000004.12	185144992
NC_000004.12	185144963
NC_000004.12	185146939
NC_000004.12	186196075
NC_000004.12	186205232
NC_000004.12	186208931
NC_000004.12	186209260
NC_000004.12	186236819
NC_000005.10	251069
NC_000005.10	908054
NC_000005.10	1294198
NC_000005.10	1293601
NC_000005.10	1294639
NC_000005.10	1294119
NC_000005.10	1279323
NC_000005.10	1264524
NC_000005.10	1421997
NC_000005.10	1411328
NC_000005.10	1815884
NC_000005.10	6609844
NC_000005.10	13928139
NC_000005.10	13923369
NC_000005.10	13920608
NC_000005.10	13919265
NC_000005.10	13913847
NC_000005.10	13913953
NC_000005.10	13901371
NC_000005.10	13885997
NC_000005.10	13871633
NC_000005.10	13867878
NC_000005.10	13866252
NC_000005.10	13865822
NC_000005.10	13844962
NC_000005.10	13844961
NC_000005.10	13839411
NC_000005.10	13811766
NC_000005.10	13793961
NC_000005.10	13792059
NC_000005.10	13788865
NC_000005.10	13776577
NC_000005.10	13776466
NC_000005.10	13770955
NC_000005.10	13769058
NC_000005.10	13754236
NC_000005.10	13727531
NC_000005.10	13718984
NC_000005.10	13717406
NC_000005.10	13716680
NC_000005.10	13714557
NC_000005.10	13701349
NC_000005.10	14293093
NC_000005.10	14358250
NC_000005.10	14368820
NC_000005.10	14390300
NC_000005.10	14405877
NC_000005.10	14461143
NC_000005.10	14713644
NC_000005.10	23522680
NC_000005.10	33455691
NC_000005.10	33982329
NC_000005.10	34929913
NC_000005.10	34937407
NC_000005.10	34937560
NC_000005.10	35068265
NC_000005.10	35867417
NC_000005.10	36955552
NC_000005.10	36985273
NC_000005.10	37002695
NC_000005.10	37006489
NC_000005.10	37022323
NC_000005.10	37051871
NC_000005.10	37247642
NC_000005.10	37224606
NC_000005.10	37206414
NC_000005.10	37198775
NC_000005.10	37187566
NC_000005.10	37108406
NC_000005.10	37341164
NC_000005.10	38493635
NC_000005.10	38485852
NC_000005.10	39306697
NC_000005.10	41199832
NC_000005.10	42629069
NC_000005.10	55222341
NC_000005.10	55233217
NC_000005.10	55960534
NC_000005.10	55952309
NC_000005.10	56856683
NC_000005.10	56864915
NC_000005.10	60902478
NC_000005.10	62361319
NC_000005.10	68280983
NC_000005.10	69420251
NC_000005.10	70942473
NC_000005.10	70942472
NC_000005.10	70942813
NC_000005.10	71599757
NC_000005.10	71604436
NC_000005.10	71656791
NC_000005.10	72195390
NC_000005.10	74689361
NC_000005.10	74696733
NC_000005.10	74720672
NC_000005.10	75590368
NC_000005.10	77211229
NC_000005.10	78969051
NC_000005.10	78885690
NC_000005.10	78781927
NC_000005.10	80665253
NC_000005.10	80670184
NC_000005.10	80675078
NC_000005.10	80741492
NC_000005.10	80778821
NC_000005.10	87380560
NC_000005.10	88729322
NC_000005.10	90642697
NC_000005.10	90644761
NC_000005.10	90644729
NC_000005.10	90683849
NC_000005.10	90694162
NC_000005.10	90694641
NC_000005.10	90711031
NC_000005.10	90716712
NC_000005.10	90724892
NC_000005.10	90753705
NC_000005.10	90778558
NC_000005.10	90807650
NC_000005.10	90815654
NC_000005.10	90815687
NC_000005.10	90848812
NC_000005.10	90985501
NC_000005.10	93585315
NC_000005.10	93588280
NC_000005.10	98893554
NC_000005.10	110761523
NC_000005.10	112754945
NC_000005.10	112766344
NC_000005.10	112775676
NC_000005.10	112775677
NC_000005.10	112775663
NC_000005.10	112780814
NC_000005.10	112815585
NC_000005.10	112819329
NC_000005.10	112819302
NC_000005.10	112819300
NC_000005.10	112819138
NC_000005.10	112827157
NC_000005.10	112827230
NC_000005.10	112828888
NC_000005.10	112828887
NC_000005.10	112828949
NC_000005.10	112835073
NC_000005.10	112834982
NC_000005.10	112838880
NC_000005.10	112838220
NC_000005.10	112838741
NC_000005.10	112838740
NC_000005.10	112839726
NC_000005.10	112839729
NC_000005.10	112838295
NC_000005.10	112840611
NC_000005.10	112839474
NC_000005.10	112838585
NC_000005.10	112839661
NC_000005.10	112843106
NC_000005.10	112838797
NC_000005.10	112837982
NC_000005.10	112838149
NC_000005.10	112838952
NC_000005.10	112842501
NC_000005.10	112838151
NC_000005.10	112837771
NC_000005.10	112840032
NC_000005.10	113064110
NC_000005.10	119452634
NC_000005.10	119527160
NC_000005.10	119531362
NC_000005.10	122077541
NC_000005.10	122075443
NC_000005.10	122075482
NC_000005.10	123099849
NC_000005.10	126559262
NC_000005.10	126559266
NC_000005.10	126555963
NC_000005.10	127455519
NC_000005.10	128167819
NC_000005.10	128335533
NC_000005.10	128301400
NC_000005.10	131162604
NC_000005.10	131187079
NC_000005.10	132370067
NC_000005.10	132370109
NC_000005.10	132370333
NC_000005.10	132369974
NC_000005.10	132370300
NC_000005.10	132378403
NC_000005.10	132378404
NC_000005.10	132387044
NC_000005.10	132390833
NC_000005.10	132390809
NC_000005.10	132392484
NC_000005.10	132489448
NC_000005.10	132557376
NC_000005.10	132588086
NC_000005.10	132591977
NC_000005.10	132591978
NC_000005.10	132603478
NC_000005.10	132603971
NC_000005.10	132604850
NC_000005.10	132934305
NC_000005.10	136046407
NC_000005.10	136055795
NC_000005.10	137692320
NC_000005.10	137692381
NC_000005.10	137661950
NC_000005.10	137639021
NC_000005.10	137637338
NC_000005.10	138372758
NC_000005.10	138393369
NC_000005.10	138424308
NC_000005.10	138431545
NC_000005.10	138570994
NC_000005.10	138827609
NC_000005.10	138932599
NC_000005.10	140114506
NC_000005.10	140679123
NC_000005.10	141524167
NC_000005.10	147831576
NC_000005.10	148070377
NC_000005.10	149027314
NC_000005.10	149028381
NC_000005.10	149027637
NC_000005.10	149944636
NC_000005.10	149884863
NC_000005.10	150069942
NC_000005.10	150061583
NC_000005.10	150056332
NC_000005.10	150056331
NC_000005.10	150056112
NC_000005.10	150055267
NC_000005.10	150125571
NC_000005.10	150125501
NC_000005.10	150124300
NC_000005.10	150223026
NC_000005.10	150376537
NC_000005.10	150379668
NC_000005.10	151851470
NC_000005.10	151851525
NC_000005.10	151851410
NC_000005.10	151829060
NC_000005.10	151828986
NC_000005.10	156344574
NC_000005.10	157463295
NC_000005.10	157471733
NC_000005.10	157472448
NC_000005.10	157467089
NC_000005.10	159323159
NC_000005.10	159316772
NC_000005.10	161334829
NC_000005.10	161331101
NC_000005.10	161331049
NC_000005.10	161873196
NC_000005.10	161890945
NC_000005.10	161890946
NC_000005.10	162093965
NC_000005.10	162142211
NC_000005.10	162149168
NC_000005.10	168486499
NC_000005.10	169718777
NC_000005.10	172914756
NC_000005.10	173233032
NC_000005.10	173233053
NC_000005.10	173232833
NC_000005.10	173232800
NC_000005.10	177136014
NC_000005.10	177191939
NC_000005.10	177204219
NC_000005.10	177209661
NC_000005.10	177260149
NC_000005.10	177267644
NC_000005.10	177269723
NC_000005.10	177283826
NC_000005.10	177292005
NC_000005.10	177513478
NC_000005.10	177994153
NC_000005.10	177993038
NC_000005.10	178986251
NC_000005.10	179833749
NC_000005.10	179836481
NC_000005.10	179836480
NC_000005.10	180616482
NC_000006.12	1611844
NC_000006.12	3227540
NC_000006.12	3225359
NC_000006.12	5368573
NC_000006.12	6151874
NC_000006.12	7555761
NC_000006.12	7558162
NC_000006.12	7565475
NC_000006.12	7567389
NC_000006.12	7570473
NC_000006.12	7571949
NC_000006.12	7574786
NC_000006.12	7574682
NC_000006.12	7574710
NC_000006.12	7576388
NC_000006.12	7579385
NC_000006.12	7579443
NC_000006.12	7579974
NC_000006.12	7582690
NC_000006.12	7585276
NC_000006.12	7584502
NC_000006.12	7582693
NC_000006.12	10529594
NC_000006.12	10528925
NC_000006.12	10803744
NC_000006.12	10876493
NC_000006.12	15627391
NC_000006.12	21594823
NC_000006.12	24495314
NC_000006.12	24515243
NC_000006.12	24533701
NC_000006.12	24533680
NC_000006.12	29673282
NC_000006.12	30918886
NC_000006.12	30918851
NC_000006.12	30925922
NC_000006.12	31116972
NC_000006.12	31577157
NC_000006.12	31723901
NC_000006.12	31781561
NC_000006.12	31779047
NC_000006.12	31860225
NC_000006.12	31859838
NC_000006.12	31961605
NC_000006.12	31962012
NC_000006.12	32040535
NC_000006.12	32040766
NC_000006.12	32040937
NC_000006.12	32042353
NC_000006.12	33189149
NC_000006.12	33178949
NC_000006.12	33177216
NC_000006.12	33174048
NC_000006.12	33165780
NC_000006.12	33435590
NC_000006.12	33437989
NC_000006.12	33438861
NC_000006.12	33440768
NC_000006.12	33440767
NC_000006.12	33441731
NC_000006.12	33444506
NC_000006.12	35242644
NC_000006.12	35509723
NC_000006.12	36012349
NC_000006.12	38857546
NC_000006.12	38906363
NC_000006.12	41161541
NC_000006.12	41158955
NC_000006.12	42178390
NC_000006.12	42722032
NC_000006.12	42722045
NC_000006.12	42721779
NC_000006.12	42721912
NC_000006.12	42704546
NC_000006.12	42704560
NC_000006.12	42704565
NC_000006.12	42698481
NC_000006.12	42960916
NC_000006.12	42974079
NC_000006.12	43006610
NC_000006.12	43007292
NC_000006.12	43007294
NC_000006.12	43610596
NC_000006.12	43645100
NC_000006.12	44310348
NC_000006.12	44304317
NC_000006.12	45328729
NC_000006.12	45431945
NC_000006.12	45438040
NC_000006.12	45438039
NC_000006.12	45545276
NC_000006.12	49451692
NC_000006.12	49451693
NC_000006.12	49448840
NC_000006.12	49447749
NC_000006.12	49440318
NC_000006.12	49440319
NC_000006.12	49431781
NC_000006.12	52010365
NC_000006.12	51904011
NC_000006.12	51904012
NC_000006.12	51836455
NC_000006.12	51753288
NC_000006.12	51659498
NC_000006.12	51649172
NC_000006.12	56900474
NC_000006.12	56640247
NC_000006.12	56627275
NC_000006.12	56625195
NC_000006.12	56552618
NC_000006.12	56552357
NC_000006.12	56526482
NC_000006.12	56526429
NC_000006.12	56493038
NC_000006.12	56618180
NC_000006.12	56615924
NC_000006.12	63720854
NC_000006.12	65495308
NC_000006.12	65494885
NC_000006.12	64822791
NC_000006.12	64591261
NC_000006.12	63778082
NC_000006.12	70281033
NC_000006.12	70252140
NC_000006.12	75177921
NC_000006.12	75890115
NC_000006.12	75890159
NC_000006.12	75950867
NC_000006.12	75947522
NC_000006.12	78946229
NC_000006.12	79513322
NC_000006.12	79513565
NC_000006.12	79493708
NC_000006.12	79487422
NC_000006.12	79487591
NC_000006.12	80106696
NC_000006.12	85471336
NC_000006.12	85513857
NC_000006.12	89387383
NC_000006.12	98926883
NC_000006.12	107904660
NC_000006.12	108868953
NC_000006.12	109738415
NC_000006.12	109766833
NC_000006.12	109791407
NC_000006.12	110815043
NC_000006.12	112061091
NC_000006.12	112069548
NC_000006.12	116120275
NC_000006.12	116120332
NC_000006.12	116121905
NC_000006.12	116120159
NC_000006.12	116627789
NC_000006.12	117703665
NC_000006.12	121446966
NC_000006.12	121447259
NC_000006.12	121447153
NC_000006.12	129059827
NC_000006.12	129098299
NC_000006.12	129149011
NC_000006.12	129280110
NC_000006.12	129342399
[truncated: 7,682 more rows]

## Sheet: Covered by -6-bp window
accession	position
NC_000001.11	943995
NC_000001.11	1806503
NC_000001.11	1804562
NC_000001.11	1790454
NC_000001.11	2228857
NC_000001.11	2406766
NC_000001.11	2406769
NC_000001.11	3728137
NC_000001.11	5874488
NC_000001.11	5865152
NC_000001.11	7732477
NC_000001.11	7937703
NC_000001.11	7965366
NC_000001.11	8359796
NC_000001.11	9262261
NC_000001.11	9982571
NC_000001.11	9982490
NC_000001.11	10258602
NC_000001.11	11157173
NC_000001.11	11157174
NC_000001.11	11124516
NC_000001.11	11117039
NC_000001.11	11114338
NC_000001.11	11114380
NC_000001.11	11109317
NC_000001.11	11274042
NC_000001.11	11802963
NC_000001.11	11800303
NC_000001.11	11960685
NC_000001.11	11999009
NC_000001.11	12011513
NC_000001.11	12283511
NC_000001.11	15931632
NC_000001.11	15933264
NC_000001.11	16024773
NC_000001.11	16048352
NC_000001.11	16125304
NC_000001.11	17002051
NC_000001.11	16996262
NC_000001.11	16988455
NC_000001.11	17054017
NC_000001.11	17044825
NC_000001.11	17044826
NC_000001.11	17028685
NC_000001.11	17027805
NC_000001.11	19251509
NC_000001.11	19244921
NC_000001.11	21573683
NC_000001.11	21576563
NC_000001.11	21880793
NC_000001.11	22091504
NC_000001.11	23825385
NC_000001.11	23808283
NC_000001.11	25553937
NC_000001.11	25809096
NC_000001.11	26729720
NC_000001.11	26761057
NC_000001.11	26767862
NC_000001.11	26794800
NC_000001.11	26795056
NC_000001.11	27330739
NC_000001.11	27548650
NC_000001.11	33013204
NC_000001.11	34761507
NC_000001.11	36098318
NC_000001.11	36466608
NC_000001.11	37804407
NC_000001.11	40076899
NC_000001.11	40092409
NC_000001.11	40092469
NC_000001.11	40281367
NC_000001.11	42930649
NC_000001.11	42929637
NC_000001.11	42929721
NC_000001.11	42927617
NC_000001.11	43346896
NC_000001.11	43348912
NC_000001.11	43352534
NC_000001.11	43423153
NC_000001.11	43428461
NC_000001.11	43448389
NC_000001.11	43899643
NC_000001.11	43920467
NC_000001.11	44000805
NC_000001.11	45013747
NC_000001.11	45327675
NC_000001.11	45332818
NC_000001.11	45331712
NC_000001.11	45331298
NC_000001.11	45333115
NC_000001.11	45342624
NC_000001.11	45343126
NC_000001.11	45508227
NC_000001.11	45509009
NC_000001.11	46195887
NC_000001.11	46194853
NC_000001.11	46189512
NC_000001.11	47417035
NC_000001.11	52698310
NC_000001.11	52688006
NC_000001.11	53200754
NC_000001.11	53200768
NC_000001.11	53213283
NC_000001.11	54883698
NC_000001.11	54999196
NC_000001.11	56949626
NC_000001.11	56949680
NC_000001.11	61088494
NC_000001.11	62529349
NC_000001.11	62513489
NC_000001.11	62494433
NC_000001.11	63654414
NC_000001.11	68444825
NC_000001.11	75732869
NC_000001.11	75732870
NC_000001.11	75749440
NC_000001.11	77169375
NC_000001.11	91375651
NC_000001.11	92263713
NC_000001.11	94111557
NC_000001.11	94080664
NC_000001.11	94080571
NC_000001.11	94077845
NC_000001.11	94077853
NC_000001.11	94062716
NC_000001.11	94062590
NC_000001.11	94042794
NC_000001.11	94042793
NC_000001.11	94041261
NC_000001.11	94040055
NC_000001.11	94031836
NC_000001.11	94029515
NC_000001.11	94029555
NC_000001.11	94021384
NC_000001.11	94001082
NC_000001.11	93998027
NC_000001.11	99862341
NC_000001.11	99877788
NC_000001.11	99892527
NC_000001.11	99900717
NC_000001.11	99900765
NC_000001.11	99912496
NC_000001.11	99913620
NC_000001.11	99916621
NC_000001.11	100123231
NC_000001.11	102920333
NC_000001.11	102889523
NC_000001.11	102881752
NC_000001.11	109628200
NC_000001.11	109630697
NC_000001.11	110064638
NC_000001.11	110603663
NC_000001.11	111131552
NC_000001.11	111120671
NC_000001.11	111787083
NC_000001.11	112917820
NC_000001.11	115738256
NC_000001.11	115705212
NC_000001.11	119737177
NC_000001.11	119750849
NC_000001.11	119968098
NC_000001.11	119967555
NC_000001.11	119916100
NC_000001.11	146018261
NC_000001.11	147908557
NC_000001.11	148953147
NC_000001.11	150077763
NC_000001.11	150490683
NC_000001.11	150553240
NC_000001.11	150796882
NC_000001.11	151344808
NC_000001.11	151817238
NC_000001.11	152304999
NC_000001.11	152310981
NC_000001.11	152303434
NC_000001.11	152303358
NC_000001.11	152304328
NC_000001.11	152311468
NC_000001.11	152311120
NC_000001.11	152310009
NC_000001.11	153818868
NC_000001.11	153818114
NC_000001.11	153816414
NC_000001.11	153813261
NC_000001.11	154273538
NC_000001.11	154273794
NC_000001.11	154273806
NC_000001.11	154571682
NC_000001.11	154869160
NC_000001.11	154726011
NC_000001.11	155139987
NC_000001.11	155238624
NC_000001.11	155238206
NC_000001.11	155237357
NC_000001.11	155236426
NC_000001.11	155235003
NC_000001.11	155294272
NC_000001.11	155659934
NC_000001.11	156115067
NC_000001.11	156115198
NC_000001.11	156130679
NC_000001.11	156135293
NC_000001.11	156135275
NC_000001.11	156135208
NC_000001.11	156136420
NC_000001.11	156136422
NC_000001.11	156137671
NC_000001.11	158091403
NC_000001.11	158685290
NC_000001.11	158656644
NC_000001.11	160042115
NC_000001.11	160283549
NC_000001.11	160323447
NC_000001.11	160354223
NC_000001.11	161079848
NC_000001.11	161074731
NC_000001.11	161307343
NC_000001.11	161306753
NC_000001.11	161306860
NC_000001.11	161306795
NC_000001.11	161821082
NC_000001.11	162770390
NC_000001.11	164799873
NC_000001.11	165249614
NC_000001.11	165743263
NC_000001.11	167518464
NC_000001.11	167438635
NC_000001.11	167859878
NC_000001.11	169477265
NC_000001.11	170539338
NC_000001.11	170539227
NC_000001.11	171092752
NC_000001.11	171636000
NC_000001.11	173825249
NC_000001.11	173825235
NC_000001.11	173857643
NC_000001.11	173857644
NC_000001.11	173914893
NC_000001.11	173911816
NC_000001.11	179559707
NC_000001.11	180803571
NC_000001.11	182384557
NC_000001.11	183228564
NC_000001.11	183573229
NC_000001.11	185301020
NC_000001.11	186301693
NC_000001.11	193125142
NC_000001.11	193125137
NC_000001.11	193130207
NC_000001.11	193203834
NC_000001.11	193236333
NC_000001.11	196429676
NC_000001.11	196690194
NC_000001.11	196745904
NC_000001.11	197093156
NC_000001.11	197104837
NC_000001.11	197328873
NC_000001.11	197328431
NC_000001.11	197356926
NC_000001.11	197421010
NC_000001.11	197429581
NC_000001.11	197442275
NC_000001.11	198718267
NC_000001.11	201077995
NC_000001.11	201365638
NC_000001.11	201365244
NC_000001.11	201364365
NC_000001.11	202764082
NC_000001.11	202745916
NC_000001.11	202942095
NC_000001.11	205072491
NC_000001.11	207466891
NC_000001.11	207473849
NC_000001.11	209623675
NC_000001.11	209617559
NC_000001.11	209707020
NC_000001.11	209792378
NC_000001.11	209790539
NC_000001.11	211019164
NC_000001.11	210797633
NC_000001.11	211481236
NC_000001.11	211481304
NC_000001.11	216421868
NC_000001.11	216321913
NC_000001.11	216231963
NC_000001.11	216175405
NC_000001.11	216084712
NC_000001.11	216078305
NC_000001.11	215998923
NC_000001.11	215888560
NC_000001.11	215877821
NC_000001.11	215877778
NC_000001.11	215782170
NC_000001.11	215728221
NC_000001.11	215675043
NC_000001.11	215674637
NC_000001.11	215675439
NC_000001.11	215675555
NC_000001.11	215674530
NC_000001.11	215648669
NC_000001.11	215639211
NC_000001.11	215634509
NC_000001.11	218346914
NC_000001.11	218434381
NC_000001.11	218437433
NC_000001.11	220141838
NC_000001.11	224157681
NC_000001.11	224404453
NC_000001.11	225921311
NC_000001.11	226071403
NC_000001.11	226885603
NC_000001.11	226983607
NC_000001.11	228157866
NC_000001.11	228158545
NC_000001.11	229433036
NC_000001.11	229433080
NC_000001.11	229432120
NC_000001.11	229431843
NC_000001.11	230249231
NC_000001.11	231421428
NC_000001.11	235342723
NC_000001.11	235791954
NC_000001.11	235766204
NC_000001.11	237640938
NC_000001.11	237791480
NC_000001.11	240493068
NC_000001.11	241517274
NC_000001.11	241513680
NC_000001.11	241512098
NC_000001.11	241508640
NC_000001.11	241508652
NC_000001.11	241508637
NC_000001.11	241508653
NC_000001.11	241504213
NC_000001.11	241504197
NC_000001.11	241502483
NC_000001.11	241497922
NC_000001.11	243552928
NC_000001.11	243552929
NC_000001.11	244841999
NC_000001.11	244864196
NC_000001.11	244858055
NC_000001.11	247424227
NC_000001.11	247424380
NC_000001.11	247424514
NC_000002.12	1433472
NC_000002.12	1484614
NC_000002.12	1923178
NC_000002.12	1887576
NC_000002.12	3643807
NC_000002.12	11765722
NC_000002.12	11787088
NC_000002.12	15475815
NC_000002.12	15468518
NC_000002.12	15415601
NC_000002.12	15945666
NC_000002.12	19953853
NC_000002.12	19935529
NC_000002.12	20005953
NC_000002.12	20005878
NC_000002.12	21019743
NC_000002.12	21010942
NC_000002.12	21010834
NC_000002.12	21006541
NC_000002.12	24793223
NC_000002.12	24793221
NC_000002.12	25244564
NC_000002.12	26209840
NC_000002.12	26254462
NC_000002.12	26285513
NC_000002.12	26473999
NC_000002.12	26464086
NC_000002.12	26727958
NC_000002.12	27217892
NC_000002.12	27364579
NC_000002.12	27453428
NC_000002.12	27444503
NC_000002.12	29072425
NC_000002.12	31386525
NC_000002.12	32063987
NC_000002.12	32063984
NC_000002.12	32114701
NC_000002.12	32114703
NC_000002.12	32126982
NC_000002.12	32128450
NC_000002.12	32136898
NC_000002.12	32136945
NC_000002.12	32136899
NC_000002.12	32137167
NC_000002.12	33364247
NC_000002.12	38071024
NC_000002.12	38071023
NC_000002.12	38071291
NC_000002.12	42788547
NC_000002.12	43901365
NC_000002.12	44301104
NC_000002.12	44313931
NC_000002.12	44313926
NC_000002.12	44942392
NC_000002.12	46907878
NC_000002.12	46993514
NC_000002.12	46995142
NC_000002.12	47161756
NC_000002.12	47373820
NC_000002.12	47374035
NC_000002.12	47410322
NC_000002.12	47410340
NC_000002.12	47414338
NC_000002.12	47414377
NC_000002.12	47414373
NC_000002.12	47416323
NC_000002.12	47416342
NC_000002.12	47429848
NC_000002.12	47445563
NC_000002.12	47466675
NC_000002.12	47466699
NC_000002.12	47466672
NC_000002.12	47471002
NC_000002.12	47471041
NC_000002.12	47475042
NC_000002.12	47475126
NC_000002.12	47476457
NC_000002.12	47478289
NC_000002.12	47478417
NC_000002.12	47783257
NC_000002.12	47800177
NC_000002.12	47800486
NC_000002.12	47800697
NC_000002.12	47799390
NC_000002.12	47799406
NC_000002.12	47799904
NC_000002.12	47799498
NC_000002.12	47799884
NC_000002.12	47800965
NC_000002.12	47799722
NC_000002.12	47799392
NC_000002.12	47798719
NC_000002.12	47803513
NC_000002.12	47804958
NC_000002.12	47806511
NC_000002.12	47832383
NC_000002.12	47823258
NC_000002.12	48714011
NC_000002.12	48688094
NC_000002.12	48983125
NC_000002.12	48963122
NC_000002.12	48963187
NC_000002.12	54621439
NC_000002.12	54653687
NC_000002.12	55667007
NC_000002.12	55881637
NC_000002.12	58165850
NC_000002.12	60553236
NC_000002.12	60546158
NC_000002.12	60461081
NC_000002.12	71513784
NC_000002.12	71535282
NC_000002.12	71553169
NC_000002.12	71555980
NC_000002.12	71556004
NC_000002.12	71561879
NC_000002.12	71567990
NC_000002.12	71574330
NC_000002.12	71600804
NC_000002.12	71611329
NC_000002.12	71611476
NC_000002.12	71664350
NC_000002.12	71669179
NC_000002.12	71669723
NC_000002.12	71674242
NC_000002.12	71674208
NC_000002.12	71681076
NC_000002.12	72888457
NC_000002.12	72891406
NC_000002.12	73252803
NC_000002.12	73426506
NC_000002.12	73432207
NC_000002.12	73452960
NC_000002.12	73450426
NC_000002.12	73448254
NC_000002.12	73449538
NC_000002.12	73449663
NC_000002.12	73452453
NC_000002.12	73451242
NC_000002.12	73452217
NC_000002.12	73450103
NC_000002.12	73448007
NC_000002.12	73451845
NC_000002.12	73450798
NC_000002.12	73449963
NC_000002.12	73455210
NC_000002.12	73491401
NC_000002.12	73491344
NC_000002.12	73559115
NC_000002.12	73572819
NC_000002.12	73572357
NC_000002.12	73573290
NC_000002.12	73913565
NC_000002.12	73957212
NC_000002.12	73957191
NC_000002.12	74530250
NC_000002.12	80608229
NC_000002.12	84433382
NC_000002.12	85553045
NC_000002.12	88574847
NC_000002.12	96265379
NC_000002.12	96797103
NC_000002.12	97733553
NC_000002.12	98217874
NC_000002.12	98369999
NC_000002.12	98389750
NC_000002.12	98391877
NC_000002.12	98396425
NC_000002.12	98396191
NC_000002.12	99162492
NC_000002.12	104856493
NC_000002.12	108929276
NC_000002.12	110163063
NC_000002.12	110144532
NC_000002.12	111975418
NC_000002.12	112003960
NC_000002.12	112568874
NC_000002.12	112738995
NC_000002.12	113060902
NC_000002.12	113131068
NC_000002.12	113246785
NC_000002.12	113246844
NC_000002.12	127068992
NC_000002.12	127423393
NC_000002.12	127426144
NC_000002.12	127428495
NC_000002.12	130342034
NC_000002.12	135115292
NC_000002.12	135132968
NC_000002.12	135135917
NC_000002.12	135164629
NC_000002.12	135807239
NC_000002.12	142956235
NC_000002.12	144404049
NC_000002.12	144399806
NC_000002.12	144399698
NC_000002.12	144399720
NC_000002.12	144400190
NC_000002.12	144399362
NC_000002.12	144399878
NC_000002.12	144399085
NC_000002.12	144389962
NC_000002.12	144389950
NC_000002.12	144389853
NC_000002.12	144389854
NC_000002.12	144424848
NC_000002.12	148468383
NC_000002.12	148469702
NC_000002.12	148469322
NC_000002.12	148489950
NC_000002.12	148490061
NC_000002.12	148489422
NC_000002.12	151666278
NC_000002.12	151664844
NC_000002.12	151664564
NC_000002.12	151663737
NC_000002.12	151656444
NC_000002.12	151627712
NC_000002.12	151614452
NC_000002.12	151570278
NC_000002.12	151563623
NC_000002.12	151561231
NC_000002.12	151552708
NC_000002.12	151492152
NC_000002.12	151606669
NC_000002.12	151603675
NC_000002.12	151600631
NC_000002.12	151600726
NC_000002.12	156328484
NC_000002.12	157774126
NC_000002.12	157774144
NC_000002.12	162281387
NC_000002.12	162278223
NC_000002.12	162276835
NC_000002.12	162273914
NC_000002.12	162273810
NC_000002.12	162267511
NC_000002.12	165154514
NC_000002.12	165296075
NC_000002.12	165297079
NC_000002.12	165309193
NC_000002.12	165310343
NC_000002.12	165314014
NC_000002.12	165323221
NC_000002.12	165331370
NC_000002.12	165373319
NC_000002.12	165377606
NC_000002.12	165377609
NC_000002.12	165380632
NC_000002.12	165380682
NC_000002.12	165388755
NC_000002.12	165388754
NC_000002.12	165309380
NC_000002.12	166058673
NC_000002.12	166058608
NC_000002.12	166051896
NC_000002.12	166051748
NC_000002.12	166048913
NC_000002.12	166048896
NC_000002.12	166048895
NC_000002.12	166047651
NC_000002.12	166047661
NC_000002.12	166047725
NC_000002.12	166047664
NC_000002.12	166046899
NC_000002.12	166046862
NC_000002.12	166045162
NC_000002.12	166045180
NC_000002.12	166043974
NC_000002.12	166043829
NC_000002.12	166042397
NC_000002.12	166041277
NC_000002.12	166039475
NC_000002.12	166039490
NC_000002.12	166037994
NC_000002.12	166037861
NC_000002.12	166037993
NC_000002.12	166037860
NC_000002.12	166036097
NC_000002.12	166036074
NC_000002.12	166015702
NC_000002.12	166013760
NC_000002.12	166013761
NC_000002.12	166012225
NC_000002.12	166012226
NC_000002.12	166012185
NC_000002.12	166009736
NC_000002.12	166002668
NC_000002.12	166002670
NC_000002.12	166002740
NC_000002.12	166002708
NC_000002.12	166002673
NC_000002.12	166002509
NC_000002.12	165999763
NC_000002.12	165999761
NC_000002.12	165999764
NC_000002.12	165999766
NC_000002.12	165996021
NC_000002.12	165994342
NC_000002.12	165991936
NC_000002.12	165991933
NC_000002.12	165991853
NC_000002.12	165991601
NC_000002.12	165991613
NC_000002.12	165991814
NC_000002.12	165992011
NC_000002.12	165992261
NC_000002.12	165992222
NC_000002.12	165992012
NC_000002.12	165991934
NC_000002.12	166294649
NC_000002.12	166288566
NC_000002.12	166278248
NC_000002.12	166204368
NC_000002.12	168990819
NC_000002.12	168976642
NC_000002.12	168944925
NC_000002.12	168923684
NC_000002.12	169493765
NC_000002.12	169520988
NC_000002.12	171448700
NC_000002.12	174750122
NC_000002.12	174748184
NC_000002.12	174878011
NC_000002.12	176094671
NC_000002.12	176269631
NC_000002.12	177234082
NC_000002.12	177499661
NC_000002.12	178739641
NC_000002.12	178564168
NC_000002.12	178558118
NC_000002.12	178552194
NC_000002.12	178547464
NC_000002.12	178545878
NC_000002.12	181603984
NC_000002.12	181603939
NC_000002.12	181678552
NC_000002.12	188990326
NC_000002.12	188991678
NC_000002.12	188993434
NC_000002.12	188998683
NC_000002.12	188998684
NC_000002.12	188999306
NC_000002.12	189001407
NC_000002.12	189001406
NC_000002.12	189003003
NC_000002.12	189004046
NC_000002.12	189004275
NC_000002.12	189006955
NC_000002.12	189007519
NC_000002.12	189007510
NC_000002.12	189007518
NC_000002.12	189011733
NC_000002.12	189580665
NC_000002.12	189571799
NC_000002.12	189563937
NC_000002.12	190995193
NC_000002.12	190995173
NC_000002.12	196220116
NC_000002.12	196220114
NC_000002.12	201209388
NC_000002.12	201757640
NC_000002.12	201744285
NC_000002.12	201709891
NC_000002.12	202464856
NC_000002.12	202467551
NC_000002.12	202467620
NC_000002.12	202467621
NC_000002.12	202467617
NC_000002.12	202514899
NC_000002.12	202518837
NC_000002.12	202555679
NC_000002.12	203955895
NC_000002.12	206145009
NC_000002.12	206130127
NC_000002.12	206774264
NC_000002.12	208124255
NC_000002.12	208128231
NC_000002.12	209775898
NC_000002.12	209816924
NC_000002.12	210616450
NC_000002.12	210660643
NC_000002.12	214745842
NC_000002.12	214781165
NC_000002.12	214780702
NC_000002.12	214781066
NC_000002.12	214780763
NC_000002.12	214781201
NC_000002.12	214780826
NC_000002.12	215045850
NC_000002.12	214989567
NC_000002.12	214987734
NC_000002.12	214974832
NC_000002.12	216415113
NC_000002.12	216435351
NC_000002.12	216478216
NC_000002.12	218357172
NC_000002.12	218661153
NC_000002.12	218661225
NC_000002.12	218660988
NC_000002.12	218662894
NC_000002.12	218812596
NC_000002.12	218812657
NC_000002.12	218814064
NC_000002.12	218814417
NC_000002.12	218893216
NC_000002.12	219060184
NC_000002.12	219218166
NC_000002.12	219418856
NC_000002.12	219421385
NC_000002.12	219501903
NC_000002.12	222297031
NC_000002.12	222221351
NC_000002.12	222294165
NC_000002.12	223963907
NC_000002.12	224503791
NC_000002.12	227144525
NC_000002.12	227052367
NC_000002.12	227052365
NC_000002.12	227267027
NC_000002.12	227290785
NC_000002.12	227290852
NC_000002.12	227699174
NC_000002.12	227699331
NC_000002.12	227893904
NC_000002.12	229830774
NC_000002.12	229797814
NC_000002.12	230200900
NC_000002.12	231256601
NC_000002.12	232333917
NC_000002.12	232484509
NC_000002.12	232540072
NC_000002.12	233767858
NC_000002.12	237368628
NC_000002.12	237367177
NC_000002.12	237367013
NC_000002.12	237361156
NC_000002.12	237361143
NC_000002.12	238257003
NC_000002.12	238848438
NC_000002.12	240788208
NC_000002.12	240786431
NC_000002.12	240783780
NC_000002.12	240869202
NC_000002.12	240870656
NC_000002.12	240871374
NC_000002.12	240873994
NC_000002.12	240873996
NC_000002.12	240874043
NC_000002.12	240875159
NC_000002.12	241680264
NC_000003.12	3129113
NC_000003.12	4417178
NC_000003.12	4410943
NC_000003.12	4376338
NC_000003.12	4362193
NC_000003.12	4779584
NC_000003.12	8733916
NC_000003.12	9445675
NC_000003.12	9447137
NC_000003.12	9447755
NC_000003.12	9447818
NC_000003.12	9470615
NC_000003.12	9474537
NC_000003.12	9739564
NC_000003.12	9739617
NC_000003.12	9742969
NC_000003.12	9743763
NC_000003.12	9893310
NC_000003.12	10142097
NC_000003.12	10149906
NC_000003.12	10146618
NC_000003.12	10146524
NC_000003.12	10146526
NC_000003.12	10146528
NC_000003.12	10146573
NC_000003.12	10358864
NC_000003.12	10358829
NC_000003.12	11017366
NC_000003.12	11017367
NC_000003.12	11017369
NC_000003.12	12935988
NC_000003.12	14172946
NC_000003.12	15475447
NC_000003.12	15453838
NC_000003.12	15635571
NC_000003.12	15645127
NC_000003.12	15644857
NC_000003.12	15644937
NC_000003.12	15644504
NC_000003.12	18349382
NC_000003.12	20183961
NC_000003.12	30672189
NC_000003.12	30674192
NC_000003.12	30674151
NC_000003.12	33072637
NC_000003.12	33072640
NC_000003.12	33068950
NC_000003.12	33097009
NC_000003.12	33114195
NC_000003.12	36993549
NC_000003.12	36993550
NC_000003.12	36993552
NC_000003.12	36996644
NC_000003.12	37004414
NC_000003.12	37008874
NC_000003.12	37008831
NC_000003.12	37017566
NC_000003.12	37025769
NC_000003.12	37025913
NC_000003.12	37025931
NC_000003.12	37028908
NC_000003.12	37040201
NC_000003.12	37040251
NC_000003.12	37040267
NC_000003.12	37048532
NC_000003.12	37048949
NC_000003.12	37048979
NC_000003.12	37050628
NC_000003.12	37050559
NC_000003.12	38622447
NC_000003.12	38603999
NC_000003.12	38597761
NC_000003.12	38560416
NC_000003.12	38550988
NC_000003.12	38550944
NC_000003.12	38550986
NC_000003.12	39391958
NC_000003.12	39408644
NC_000003.12	41225049
NC_000003.12	41227270
NC_000003.12	41236469
NC_000003.12	42688691
NC_000003.12	43080687
NC_000003.12	43711752
NC_000003.12	45967788
NC_000003.12	46997310
NC_000003.12	47106062
NC_000003.12	47088154
NC_000003.12	48593554
NC_000003.12	48591757
NC_000003.12	48591527
NC_000003.12	48590721
NC_000003.12	48590528
NC_000003.12	48590219
NC_000003.12	48589627
NC_000003.12	48586672
NC_000003.12	48584926
NC_000003.12	48580897
NC_000003.12	48576417
NC_000003.12	48573218
NC_000003.12	48572912
NC_000003.12	48570884
NC_000003.12	48567172
NC_000003.12	49046490
NC_000003.12	49046565
NC_000003.12	49122992
NC_000003.12	49422449
NC_000003.12	49422184
NC_000003.12	49723618
NC_000003.12	49840355
NC_000003.12	50218679
NC_000003.12	50345495
NC_000003.12	50365146
NC_000003.12	51064514
NC_000003.12	52409877
NC_000003.12	52407210
NC_000003.12	52407291
NC_000003.12	52452217
NC_000003.12	53179746
NC_000003.12	55479499
NC_000003.12	57098300
NC_000003.12	57199842
NC_000003.12	58077270
NC_000003.12	58098806
NC_000003.12	58428491
NC_000003.12	69007729
NC_000003.12	69119154
NC_000003.12	69119286
NC_000003.12	69937864
NC_000003.12	69941273
NC_000003.12	69949096
NC_000003.12	69959334
NC_000003.12	69959302
NC_000003.12	71046984
NC_000003.12	71047008
NC_000003.12	70976995
NC_000003.12	78685823
NC_000003.12	81642965
NC_000003.12	81536940
NC_000003.12	93973749
NC_000003.12	93898524
NC_000003.12	98590726
NC_000003.12	101304268
NC_000003.12	113396528
NC_000003.12	114339362
NC_000003.12	119413976
NC_000003.12	119486846
NC_000003.12	120650848
NC_000003.12	120650849
NC_000003.12	120644405
NC_000003.12	121828519
NC_000003.12	121781772
NC_000003.12	122257275
NC_000003.12	122257277
NC_000003.12	122284317
NC_000003.12	122284316
NC_000003.12	122283764
NC_000003.12	122284318
NC_000003.12	122284383
NC_000003.12	123296102
NC_000003.12	123700237
NC_000003.12	124737927
NC_000003.12	126510712
NC_000003.12	128055717
NC_000003.12	128486871
NC_000003.12	128483925
NC_000003.12	128879821
NC_000003.12	128879800
NC_000003.12	128884689
NC_000003.12	129437838
NC_000003.12	129520265
NC_000003.12	129529062
NC_000003.12	129528951
NC_000003.12	129529061
NC_000003.12	129528929
NC_000003.12	129528817
NC_000003.12	129528909
NC_000003.12	129528839
NC_000003.12	129528898
NC_000003.12	129532277
NC_000003.12	129532265
NC_000003.12	129532727
NC_000003.12	130980591
NC_000003.12	132672126
NC_000003.12	132675290
NC_000003.12	132713256
NC_000003.12	132688790
NC_000003.12	132684751
NC_000003.12	136327239
NC_000003.12	138946550
NC_000003.12	138945905
NC_000003.12	138945939
NC_000003.12	142549607
NC_000003.12	142541008
NC_000003.12	149162861
NC_000003.12	149210281
NC_000003.12	149178618
NC_000003.12	149960893
NC_000003.12	150928016
NC_000003.12	155148616
NC_000003.12	155833907
NC_000003.12	158646784
NC_000003.12	165017621
NC_000003.12	164998570
NC_000003.12	165189015
NC_000003.12	165830567
NC_000003.12	165829905
NC_000003.12	167789282
NC_000003.12	170432754
NC_000003.12	171188803
NC_000003.12	171713924
NC_000003.12	179199156
NC_000003.12	179203765
NC_000003.12	179203764
NC_000003.12	179204536
NC_000003.12	179218294
NC_000003.12	179218295
NC_000003.12	181712498
NC_000003.12	183086719
NC_000003.12	183039100
NC_000003.12	183020177
NC_000003.12	184137975
NC_000003.12	184140122
NC_000003.12	184140119
NC_000003.12	184142057
NC_000003.12	184346710
NC_000003.12	189864346
NC_000003.12	189868620
NC_000003.12	189868637
NC_000003.12	189789816
NC_000003.12	189986850
NC_000003.12	190120548
NC_000003.12	190404834
NC_000003.12	190409941
NC_000003.12	193617262
NC_000003.12	193664952
NC_000003.12	196661420
NC_000003.12	196659828
NC_000004.12	653950
NC_000004.12	657463
NC_000004.12	663803
NC_000004.12	667904
NC_000004.12	987842
NC_000004.12	1001692
NC_000004.12	1002380
NC_000004.12	1003131
NC_000004.12	1004292
NC_000004.12	4860231
NC_000004.12	4862854
NC_000004.12	5640654
NC_000004.12	5622562
NC_000004.12	5562978
NC_000004.12	5563024
NC_000004.12	5793644
NC_000004.12	5808274
NC_000004.12	6054100
NC_000004.12	6301696
NC_000004.12	6302220
NC_000004.12	6301353
NC_000004.12	6301910
NC_000004.12	10116175
NC_000004.12	10081371
NC_000004.12	10097877
NC_000004.12	15528630
NC_000004.12	15567699
NC_000004.12	15984331
NC_000004.12	17487222
NC_000004.12	20553955
NC_000004.12	39234845
NC_000004.12	39277114
NC_000004.12	40243500
NC_000004.12	43030384
NC_000004.12	47940775
NC_000004.12	47936816
NC_000004.12	52029835
NC_000004.12	52029836
NC_000004.12	54727907
NC_000004.12	55971291
NC_000004.12	56017708
NC_000004.12	56441804
NC_000004.12	67753832
NC_000004.12	67753935
NC_000004.12	78387525
NC_000004.12	78496859
NC_000004.12	78508853
NC_000004.12	80008576
NC_000004.12	80202243
NC_000004.12	81135226
NC_000004.12	83279081
NC_000004.12	84810074
NC_000004.12	84692993
NC_000004.12	87656494
NC_000004.12	87656496
NC_000004.12	87662223
NC_000004.12	88036251
NC_000004.12	88046688
NC_000004.12	88056143
NC_000004.12	88074822
NC_000004.12	93490741
NC_000004.12	101093856
NC_000004.12	101026023
NC_000004.12	101026014
NC_000004.12	102610612
NC_000004.12	102690752
NC_000004.12	106328186
NC_000004.12	107895744
NC_000004.12	107949457
NC_000004.12	118768204
NC_000004.12	118752860
NC_000004.12	118723570
NC_000004.12	119267359
NC_000004.12	121854790
NC_000004.12	122336937
NC_000004.12	122742955
NC_000004.12	122743719
NC_000004.12	122934252
NC_000004.12	122979264
NC_000004.12	125450497
NC_000004.12	127930787
NC_000004.12	127921898
NC_000004.12	145639536
NC_000004.12	146874765
NC_000004.12	148435252
NC_000004.12	150848896
NC_000004.12	150302705
NC_000004.12	151719458
NC_000004.12	154587520
NC_000004.12	154585795
NC_000004.12	154611875
NC_000004.12	154744851
NC_000004.12	154744830
NC_000004.12	157341358
NC_000004.12	158697599
NC_000004.12	169561843
NC_000004.12	169537826
NC_000004.12	169424584
NC_000004.12	177440340
NC_000004.12	177440352
NC_000004.12	182681836
NC_000004.12	183693937
NC_000004.12	185408399
NC_000004.12	186208943
NC_000004.12	186210508
NC_000004.12	186288558
NC_000005.10	225910
NC_000005.10	235230
NC_000005.10	235202
NC_000005.10	1294288
NC_000005.10	1282488
NC_000005.10	1264541
NC_000005.10	1264542
NC_000005.10	1264543
NC_000005.10	13928119
NC_000005.10	13867915
NC_000005.10	13866258
NC_000005.10	13830675
NC_000005.10	13794031
NC_000005.10	13792192
NC_000005.10	13777341
NC_000005.10	13777242
NC_000005.10	13769539
NC_000005.10	14374244
NC_000005.10	14378095
NC_000005.10	14397137
NC_000005.10	14690259
NC_000005.10	16483360
NC_000005.10	34005827
NC_000005.10	35873617
NC_000005.10	36962249
NC_000005.10	36976204
NC_000005.10	36975821
NC_000005.10	36985602
NC_000005.10	36986012
NC_000005.10	37000384
NC_000005.10	37016106
NC_000005.10	37020492
NC_000005.10	37044394
NC_000005.10	37048532
NC_000005.10	37052522
NC_000005.10	37052405
NC_000005.10	37226320
NC_000005.10	37213648
NC_000005.10	37125324
NC_000005.10	38527278
NC_000005.10	38496580
NC_000005.10	42688934
NC_000005.10	42711291
NC_000005.10	43644675
NC_000005.10	45396584
NC_000005.10	53108556
NC_000005.10	53107172
NC_000005.10	53107173
NC_000005.10	55231653
NC_000005.10	55956082
NC_000005.10	55941562
NC_000005.10	56880734
NC_000005.10	58976421
NC_000005.10	58975718
NC_000005.10	60918364
NC_000005.10	60887494
NC_000005.10	60945369
NC_000005.10	70942430
NC_000005.10	72197553
NC_000005.10	74713573
NC_000005.10	74758878
NC_000005.10	75426433
NC_000005.10	75573793
NC_000005.10	75573841
NC_000005.10	75593902
NC_000005.10	75596275
NC_000005.10	75596726
NC_000005.10	75598003
NC_000005.10	77211020
NC_000005.10	78964517
NC_000005.10	78955396
NC_000005.10	78885767
NC_000005.10	80665244
NC_000005.10	80670214
NC_000005.10	80768977
NC_000005.10	80778793
NC_000005.10	83111134
NC_000005.10	87268816
NC_000005.10	87349333
NC_000005.10	87369821
NC_000005.10	87376545
NC_000005.10	87376506
NC_000005.10	87378416
NC_000005.10	87378473
NC_000005.10	88731856
NC_000005.10	90685812
NC_000005.10	90763327
NC_000005.10	90777912
NC_000005.10	90778910
NC_000005.10	93585376
NC_000005.10	93587966
NC_000005.10	95522257
NC_000005.10	95520738
NC_000005.10	110746309
NC_000005.10	110761530
NC_000005.10	112767318
NC_000005.10	112767293
NC_000005.10	112780820
NC_000005.10	112792467
NC_000005.10	112792464
NC_000005.10	112801310
NC_000005.10	112815535
NC_000005.10	112819077
NC_000005.10	112821936
NC_000005.10	112827178
NC_000005.10	112827980
NC_000005.10	112835104
NC_000005.10	112837732
NC_000005.10	112838104
NC_000005.10	112839404
NC_000005.10	112840228
NC_000005.10	112839879
NC_000005.10	112837834
NC_000005.10	112839165
NC_000005.10	112840143
NC_000005.10	112838544
NC_000005.10	112839276
NC_000005.10	112839999
NC_000005.10	112839574
NC_000005.10	112843032
NC_000005.10	112837881
NC_000005.10	112842336
NC_000005.10	112842708
NC_000005.10	112838923
NC_000005.10	112840354
NC_000005.10	112838101
NC_000005.10	112840131
NC_000005.10	112839341
NC_000005.10	112842429
NC_000005.10	122070569
NC_000005.10	123378355
NC_000005.10	126595069
NC_000005.10	126583949
NC_000005.10	126577133
NC_000005.10	126577145
NC_000005.10	126546342
NC_000005.10	126777777
NC_000005.10	127455544
NC_000005.10	128395182
NC_000005.10	128364644
NC_000005.10	128338980
NC_000005.10	128338981
NC_000005.10	128335525
NC_000005.10	131162636
NC_000005.10	131159545
NC_000005.10	132388945
NC_000005.10	132390798
NC_000005.10	132489457
NC_000005.10	132640708
NC_000005.10	134201961
NC_000005.10	137638979
NC_000005.10	137637317
NC_000005.10	137628408
NC_000005.10	137870821
NC_000005.10	138372812
NC_000005.10	138386248
NC_000005.10	138427308
NC_000005.10	138812245
NC_000005.10	138824557
NC_000005.10	139480853
NC_000005.10	140114446
NC_000005.10	140114797
NC_000005.10	140114486
NC_000005.10	140114632
NC_000005.10	140677922
NC_000005.10	141486416
NC_000005.10	141573518
NC_000005.10	141957401
NC_000005.10	142315063
NC_000005.10	146130142
NC_000005.10	149041527
NC_000005.10	149026903
NC_000005.10	149028186
NC_000005.10	149012710
NC_000005.10	149006929
NC_000005.10	149907323
NC_000005.10	149886354
NC_000005.10	149866211
NC_000005.10	149980954
NC_000005.10	150060955
NC_000005.10	150056071
NC_000005.10	150120925
NC_000005.10	150250270
NC_000005.10	150250281
NC_000005.10	150388073
NC_000005.10	150398437
NC_000005.10	150542927
NC_000005.10	151266899
NC_000005.10	151851487
NC_000005.10	151851463
NC_000005.10	154898582
NC_000005.10	154891647
NC_000005.10	156594940
NC_000005.10	157327988
NC_000005.10	157463303
NC_000005.10	157471740
NC_000005.10	157472642
NC_000005.10	157472498
NC_000005.10	157472573
NC_000005.10	161890982
NC_000005.10	161890981
NC_000005.10	161895690
NC_000005.10	161895784
NC_000005.10	162095507
NC_000005.10	162142271
NC_000005.10	168493969
NC_000005.10	173234909
NC_000005.10	173233011
NC_000005.10	173232648
NC_000005.10	173232997
NC_000005.10	173613159
NC_000005.10	176626472
NC_000005.10	177209709
NC_000005.10	177210675
NC_000005.10	177211490
NC_000005.10	177209796
NC_000005.10	177209948
NC_000005.10	177212100
NC_000005.10	177211392
NC_000005.10	177238279
NC_000005.10	177246710
NC_000005.10	177246743
NC_000005.10	177257040
NC_000005.10	177267597
NC_000005.10	177269619
NC_000005.10	177280747
NC_000005.10	177280791
NC_000005.10	177288837
NC_000005.10	177292132
NC_000005.10	177293916
NC_000005.10	177293855
NC_000005.10	177293921
NC_000005.10	177294019
NC_000005.10	177135310
NC_000005.10	177516742
NC_000005.10	177514720
NC_000005.10	177607505
NC_000005.10	177608994
NC_000005.10	178994723
NC_000005.10	178991876
NC_000005.10	178989382
NC_000005.10	179124993
NC_000005.10	180616455
NC_000006.12	1610690
NC_000006.12	1610691
NC_000006.12	3154905
NC_000006.12	3224840
NC_000006.12	5368821
NC_000006.12	6224808
NC_000006.12	7565392
NC_000006.12	7570518
NC_000006.12	7575405
NC_000006.12	7576313
NC_000006.12	10404631
NC_000006.12	18122531
NC_000006.12	18121684
NC_000006.12	18121516
NC_000006.12	24504927
NC_000006.12	24533644
NC_000006.12	24658597
NC_000006.12	24777262
NC_000006.12	29659628
NC_000006.12	30723957
NC_000006.12	30724023
NC_000006.12	31667934
NC_000006.12	31859858
NC_000006.12	31933876
NC_000006.12	31961661
NC_000006.12	32038546
NC_000006.12	32039178
NC_000006.12	32039423
NC_000006.12	32041003
NC_000006.12	32835282
NC_000006.12	33167822
NC_000006.12	33423511
NC_000006.12	33432709
NC_000006.12	33432724
NC_000006.12	33441662
NC_000006.12	33443046
NC_000006.12	33443316
NC_000006.12	33443871
NC_000006.12	33446698
NC_000006.12	33446677
NC_000006.12	35312506
NC_000006.12	35509241
NC_000006.12	35505829
NC_000006.12	35503816
NC_000006.12	35503812
NC_000006.12	35498443
NC_000006.12	35806050
NC_000006.12	36012301
NC_000006.12	36012271
NC_000006.12	36293070
NC_000006.12	42179261
NC_000006.12	42721841
NC_000006.12	42722062
NC_000006.12	42721842
NC_000006.12	42704463
NC_000006.12	42704541
NC_000006.12	42704445
NC_000006.12	42704594
NC_000006.12	42962849
NC_000006.12	42965712
NC_000006.12	43051057
NC_000006.12	43038949
NC_000006.12	43038458
NC_000006.12	43517331
NC_000006.12	43519805
NC_000006.12	43520119
NC_000006.12	43587375
NC_000006.12	43604646
NC_000006.12	43625833
NC_000006.12	43623950
NC_000006.12	43622692
NC_000006.12	44217607
NC_000006.12	44311507
NC_000006.12	44303404
NC_000006.12	45547304
NC_000006.12	49459089
NC_000006.12	49457923
NC_000006.12	49457884
NC_000006.12	49457977
NC_000006.12	49456149
NC_000006.12	49453691
NC_000006.12	49453741
NC_000006.12	49451591
NC_000006.12	49451511
NC_000006.12	49451555
NC_000006.12	49451558
NC_000006.12	49447699
NC_000006.12	49441907
NC_000006.12	49440291
NC_000006.12	49619284
NC_000006.12	49619338
NC_000006.12	52084932
NC_000006.12	52048558
NC_000006.12	51911847
NC_000006.12	51847871
NC_000006.12	51754838
NC_000006.12	51754799
NC_000006.12	51748636
NC_000006.12	51659361
NC_000006.12	51659220
NC_000006.12	51638887
NC_000006.12	56515587
NC_000006.12	56473882
NC_000006.12	56619938
NC_000006.12	56618948
NC_000006.12	63721748
NC_000006.12	63721361
NC_000006.12	65494781
NC_000006.12	65494714
NC_000006.12	64886713
NC_000006.12	64593279
NC_000006.12	64593195
NC_000006.12	63864220
NC_000006.12	63789144
NC_000006.12	63762520
NC_000006.12	63726645
NC_000006.12	69700797
NC_000006.12	73479958
NC_000006.12	73482481
NC_000006.12	73497827
NC_000006.12	73497768
NC_000006.12	79042911
NC_000006.12	79042866
NC_000006.12	79513661
NC_000006.12	80168900
NC_000006.12	87548620
NC_000006.12	87518248
NC_000006.12	98875430
NC_000006.12	109481194
NC_000006.12	109766820
NC_000006.12	109776933
NC_000006.12	112054358
NC_000006.12	116120232
NC_000006.12	116431086
NC_000006.12	116628058
NC_000006.12	116927317
NC_000006.12	117703632
NC_000006.12	118558946
NC_000006.12	118829093
NC_000006.12	121321667
NC_000006.12	121447133
NC_000006.12	121447464
NC_000006.12	121446900
NC_000006.12	129050055
NC_000006.12	129098275
NC_000006.12	129149060
NC_000006.12	129250153
NC_000006.12	129270653
NC_000006.12	129312923
NC_000006.12	129486534
NC_000006.12	129491968
NC_000006.12	129492394
NC_000006.12	129505334
NC_000006.12	131591361
NC_000006.12	131858735
NC_000006.12	131884963
NC_000006.12	133515356
NC_000006.12	135447022
NC_000006.12	135438435
NC_000006.12	137876088
NC_000006.12	142773550
NC_000006.12	143459171
NC_000006.12	143459168
NC_000006.12	149379236
NC_000006.12	149379406
NC_000006.12	151436494
NC_000006.12	152510223
NC_000006.12	152428242
NC_000006.12	152381320
NC_000006.12	152381125
NC_000006.12	152376497
NC_000006.12	152339345
NC_000006.12	152326540
NC_000006.12	152219113
NC_000006.12	156829296
NC_000006.12	156829305
NC_000006.12	156871638
NC_000006.12	156901391
NC_000006.12	156901481
NC_000006.12	157084773
NC_000006.12	157084872
NC_000006.12	157148764
NC_000006.12	157181096
NC_000006.12	157184315
NC_000006.12	157184420
NC_000006.12	157198860
NC_000006.12	157201165
NC_000006.12	157206470
NC_000006.12	157206479
NC_000006.12	157207523
NC_000006.12	157207595
NC_000006.12	157207769
NC_000006.12	157207008
NC_000006.12	158993853
NC_000006.12	162443384
NC_000006.12	162201182
NC_000006.12	165418735
NC_000006.12	169769610
NC_000007.14	195656
NC_000007.14	1470922
NC_000007.14	2525301
NC_000007.14	2525433
NC_000007.14	4781291
NC_000007.14	5529383
NC_000007.14	6004016
NC_000007.14	5999179
NC_000007.14	5995609
NC_000007.14	5989908
NC_000007.14	5987504
NC_000007.14	5986838
NC_000007.14	5986826
NC_000007.14	5986853
NC_000007.14	5987420
NC_000007.14	5982975
NC_000007.14	5978632
NC_000007.14	19116766
NC_000007.14	21600898
NC_000007.14	21710596
NC_000007.14	21748602
NC_000007.14	21779075
NC_000007.14	21842641
NC_000007.14	21854441
NC_000007.14	21880869
NC_000007.14	21901009
NC_000007.14	23165812
NC_000007.14	23167919
NC_000007.14	26193346
NC_000007.14	26364575
NC_000007.14	30601179
NC_000007.14	30621448
NC_000007.14	33017501
NC_000007.14	35253503
NC_000007.14	40001879
NC_000007.14	41965926
NC_000007.14	44153397
NC_000007.14	44149982
NC_000007.14	44149986
NC_000007.14	44150047
NC_000007.14	44149831
NC_000007.14	44147738
NC_000007.14	44145606
NC_000007.14	44145611
NC_000007.14	45038277
NC_000007.14	47866472
NC_000007.14	47809496
NC_000007.14	50387384
NC_000007.14	50467228
NC_000007.14	55154140
NC_000007.14	55155917
NC_000007.14	55201767
NC_000007.14	65974934
NC_000007.14	66639180
NC_000007.14	74056288
NC_000007.14	74056680
NC_000007.14	74779360
NC_000007.14	76063579
NC_000007.14	83155317
NC_000007.14	82956167
NC_000007.14	82949964
NC_000007.14	87453050
NC_000007.14	87453005
NC_000007.14	87447107
NC_000007.14	87447055
NC_000007.14	87443749
NC_000007.14	87417368
NC_000007.14	87403160
NC_000007.14	87406495
NC_000007.14	88136013
NC_000007.14	90271861
NC_000007.14	92222897
NC_000007.14	92214725
NC_000007.14	92201384
NC_000007.14	92491409
NC_000007.14	93103178
NC_000007.14	94404703
NC_000007.14	94404849
NC_000007.14	94405220
NC_000007.14	94421018
NC_000007.14	94426007
NC_000007.14	94426433
NC_000007.14	94427198
NC_000007.14	94427854
NC_000007.14	94603364
NC_000007.14	94629798
NC_000007.14	96189654
NC_000007.14	100633284
NC_000007.14	100819563
NC_000007.14	101216504
NC_000007.14	103566709
NC_000007.14	103496667
NC_000007.14	105536641
NC_000007.14	106905140
NC_000007.14	107236557
NC_000007.14	107661723
NC_000007.14	107661720
NC_000007.14	107683477
NC_000007.14	107690145
NC_000007.14	107694457
NC_000007.14	107791841
NC_000007.14	107783223
NC_000007.14	107779688
NC_000007.14	107917404
NC_000007.14	107975026
NC_000007.14	114658231
NC_000007.14	117504330
NC_000007.14	117509092
NC_000007.14	117530917
NC_000007.14	117535287
NC_000007.14	117535363
NC_000007.14	117540163
NC_000007.14	117540237
NC_000007.14	117559581
NC_000007.14	117559609
NC_000007.14	117592313
NC_000007.14	117592076
NC_000007.14	117592157
NC_000007.14	117592310
NC_000007.14	117592325
NC_000007.14	117592508
NC_000007.14	117592179
NC_000007.14	117594995
NC_000007.14	117603542
NC_000007.14	117603609
NC_000007.14	117603613
NC_000007.14	117606701
NC_000007.14	117611652
NC_000007.14	117611745
NC_000007.14	117611794
NC_000007.14	117614649
NC_000007.14	117627753
NC_000007.14	117642450
NC_000007.14	117664728
NC_000007.14	120815744
NC_000007.14	124841080
NC_000007.14	128398504
NC_000007.14	128835341
NC_000007.14	128837503
NC_000007.14	128841270
NC_000007.14	128841511
NC_000007.14	128842903
NC_000007.14	128848045
NC_000007.14	129206557
NC_000007.14	130427969
NC_000007.14	135211475
NC_000007.14	138771232
NC_000007.14	138739606
NC_000007.14	140781623
NC_000007.14	140781609
NC_000007.14	140778011
NC_000007.14	140778006
NC_000007.14	140753334
NC_000007.14	140753333
NC_000007.14	140753354
NC_000007.14	143321409
NC_000007.14	143321374
NC_000007.14	143323354
NC_000007.14	143330867
NC_000007.14	143350387
NC_000007.14	147562179
NC_000007.14	147639254
NC_000007.14	148809340
NC_000007.14	148807667
NC_000007.14	150974761
NC_000007.14	150974871
NC_000007.14	150974856
NC_000007.14	150952503
NC_000007.14	150951562
NC_000007.14	150951793
NC_000007.14	150951712
NC_000007.14	150951460
NC_000007.14	150951651
NC_000007.14	150951686
NC_000007.14	150948984
NC_000007.14	150949012
NC_000007.14	155806333
NC_000007.14	155803523
NC_000007.14	155803697
NC_000007.14	155803696
NC_000007.14	158923722
NC_000008.11	10607568
NC_000008.11	11708695
NC_000008.11	18062409
NC_000008.11	19951819
NC_000008.11	19954185
NC_000008.11	19954168
NC_000008.11	19955876
NC_000008.11	22130702
NC_000008.11	22165407
NC_000008.11	24955521
NC_000008.11	24956098
NC_000008.11	24956029
NC_000008.11	24956099
NC_000008.11	24955721
NC_000008.11	27776813
NC_000008.11	31157485
NC_000008.11	37744646
NC_000008.11	38240346
NC_000008.11	38428043
NC_000008.11	38417380
NC_000008.11	38415901
NC_000008.11	38414835
NC_000008.11	38414611
NC_000008.11	38414254
NC_000008.11	39055636
NC_000008.11	41723193
NC_000008.11	42048536
NC_000008.11	41978754
NC_000008.11	41974781
NC_000008.11	42316223
NC_000008.11	42856341
NC_000008.11	43169216
NC_000008.11	43191495
NC_000008.11	43196999
NC_000008.11	54622197
NC_000008.11	54625938
NC_000008.11	54625937
NC_000008.11	54625899
NC_000008.11	60742912
NC_000008.11	60741901
NC_000008.11	60741583
NC_000008.11	60742984
NC_000008.11	60741742
NC_000008.11	60742036
NC_000008.11	60742945
NC_000008.11	60795104
NC_000008.11	60795003
NC_000008.11	60800406
NC_000008.11	60821832
NC_000008.11	60823939
NC_000008.11	60828774
NC_000008.11	60836826
NC_000008.11	60838202
NC_000008.11	60845042
NC_000008.11	60844919
NC_000008.11	60845309
NC_000008.11	60849065
NC_000008.11	60852571
NC_000008.11	60852673
NC_000008.11	60852900
NC_000008.11	60853198
NC_000008.11	60856532
NC_000008.11	60856562
NC_000008.11	60856721
NC_000008.11	60861098
NC_000008.11	60860979
NC_000008.11	61668248
NC_000008.11	64615716
NC_000008.11	64615748
NC_000008.11	64615050
NC_000008.11	64604753
NC_000008.11	64604776
NC_000008.11	66905251
NC_000008.11	67064480
NC_000008.11	67095440
NC_000008.11	67258131
NC_000008.11	67200461
NC_000008.11	71317638
NC_000008.11	71317642
NC_000008.11	71299219
NC_000008.11	71271828
NC_000008.11	71211215
NC_000008.11	71244662
NC_000008.11	74360293
NC_000008.11	74360152
NC_000008.11	74361943
NC_000008.11	74364134
NC_000008.11	74364129
NC_000008.11	76984088
NC_000008.11	85465357
NC_000008.11	86726568
NC_000008.11	86632878
NC_000008.11	86632762
NC_000008.11	86628967
NC_000008.11	86611615
NC_000008.11	86611613
NC_000008.11	89981445
NC_000008.11	89955427
NC_000008.11	89953444
NC_000008.11	93765617
NC_000008.11	93780608
NC_000008.11	93782410
NC_000008.11	94838494
NC_000008.11	95269171
NC_000008.11	96144601
NC_000008.11	99121218
NC_000008.11	99384294
NC_000008.11	99384262
NC_000008.11	99431605
NC_000008.11	99511448
NC_000008.11	99520982
NC_000008.11	99642342
NC_000008.11	99720973
NC_000008.11	100187160
NC_000008.11	100233511
NC_000008.11	103329863
NC_000008.11	104466746
NC_000008.11	107989134
NC_000008.11	107960692
NC_000008.11	115418358
NC_000008.11	115414593
NC_000008.11	116847532
NC_000008.11	118110463
NC_000008.11	118110683
NC_000008.11	118110839
NC_000008.11	118110932
NC_000008.11	118110968
NC_000008.11	117837127
NC_000008.11	117807252
NC_000008.11	117807271
NC_000008.11	117804748
NC_000008.11	119067306
NC_000008.11	125061129
NC_000008.11	132906786
NC_000008.11	132923397
NC_000008.11	142877098
NC_000008.11	142875730
NC_000008.11	142874995
NC_000008.11	142915192
NC_000008.11	142912857
NC_000008.11	143215294
NC_000008.11	143816752
NC_000008.11	143934880
NC_000008.11	143923055
NC_000008.11	143925254
NC_000008.11	143923850
NC_000008.11	143919248
NC_000008.11	144058867
NC_000008.11	144360243
NC_000008.11	144414792
NC_000008.11	144436026
NC_000008.11	144517436
NC_000008.11	144516030
NC_000008.11	144516449
NC_000008.11	144515873
NC_000008.11	144515779
NC_000008.11	144514026
NC_000008.11	144513653
NC_000008.11	144511983
NC_000009.12	339081
NC_000009.12	439297
NC_000009.12	2084156
NC_000009.12	2115838
NC_000009.12	2718697
NC_000009.12	2718156
NC_000009.12	2718335
NC_000009.12	2729465
NC_000009.12	4117870
NC_000009.12	6620259
NC_000009.12	6610222
NC_000009.12	6605194
NC_000009.12	6602156
NC_000009.12	6533094
NC_000009.12	12695626
NC_000009.12	12704564
NC_000009.12	13168490
NC_000009.12	14307210
NC_000009.12	20885192
NC_000009.12	21970982
NC_000009.12	27229181
NC_000009.12	32542103
NC_000009.12	32984842
NC_000009.12	32974544
NC_000009.12	34241398
NC_000009.12	34490081
NC_000009.12	34490411
NC_000009.12	34512149
NC_000009.12	34514436
NC_000009.12	34637334
NC_000009.12	34648349
NC_000009.12	35067910
NC_000009.12	35065351
NC_000009.12	35065352
NC_000009.12	35064167
NC_000009.12	35079208
NC_000009.12	35076442
NC_000009.12	35076446
NC_000009.12	35547068
NC_000009.12	35737840
NC_000009.12	35806082
NC_000009.12	36234115
NC_000009.12	36219940
NC_000009.12	36219884
NC_000009.12	36218224
NC_000009.12	37422763
NC_000009.12	37783993
NC_000009.12	72791914
NC_000009.12	72816161
NC_000009.12	74634739
NC_000009.12	74840146
NC_000009.12	74782398
NC_000009.12	77337517
NC_000009.12	78236408
NC_000009.12	83973338
NC_000009.12	85621221
NC_000009.12	91724229
NC_000009.12	92269937
NC_000009.12	94606939
NC_000009.12	94760546
NC_000009.12	95482176
NC_000009.12	95481971
NC_000009.12	95481973
NC_000009.12	95480014
NC_000009.12	95480034
NC_000009.12	95469856
NC_000009.12	95467183
NC_000009.12	95461940
NC_000009.12	95458178
NC_000009.12	95458207
NC_000009.12	95458123
NC_000009.12	95456386
NC_000009.12	97693679
NC_000009.12	97689592
NC_000009.12	97854084
NC_000009.12	98078306
NC_000009.12	101371199
NC_000009.12	101430854
[truncated: 5,138 more rows]

## Sheet: Covered by both
accession	position
NC_000001.11	1041582
NC_000001.11	1047868
NC_000001.11	1050575
NC_000001.11	1213738
NC_000001.11	1233177
NC_000001.11	1232478
NC_000001.11	1437401
NC_000001.11	1516036
NC_000001.11	1535392
NC_000001.11	1804508
NC_000001.11	2228860
NC_000001.11	2229031
NC_000001.11	2406569
NC_000001.11	2412501
NC_000001.11	2412502
NC_000001.11	3412301
NC_000001.11	3411824
NC_000001.11	5947148
NC_000001.11	5933221
NC_000001.11	6425219
NC_000001.11	7249592
NC_000001.11	7640502
NC_000001.11	7661827
NC_000001.11	7665186
NC_000001.11	9263569
NC_000001.11	9726985
NC_000001.11	9975681
NC_000001.11	9975672
NC_000001.11	9981107
NC_000001.11	9982368
NC_000001.11	11022437
NC_000001.11	11022196
NC_000001.11	11022444
NC_000001.11	11022452
NC_000001.11	11157255
NC_000001.11	11285809
NC_000001.11	11285822
NC_000001.11	11676926
NC_000001.11	11802941
NC_000001.11	11802940
NC_000001.11	11795114
NC_000001.11	11795116
NC_000001.11	11794823
NC_000001.11	11794443
NC_000001.11	11950421
NC_000001.11	11997315
NC_000001.11	11997316
NC_000001.11	11998798
NC_000001.11	11999031
NC_000001.11	11999055
NC_000001.11	12011547
NC_000001.11	15462758
NC_000001.11	15930033
NC_000001.11	15929439
NC_000001.11	15933564
NC_000001.11	15933384
NC_000001.11	16046579
NC_000001.11	16050987
NC_000001.11	16052349
NC_000001.11	16055508
NC_000001.11	17005450
NC_000001.11	16996059
NC_000001.11	16989961
NC_000001.11	17053994
NC_000001.11	17054019
NC_000001.11	17027799
NC_000001.11	17024013
NC_000001.11	17022676
NC_000001.11	17282897
NC_000001.11	17382046
NC_000001.11	18634383
NC_000001.11	19239857
NC_000001.11	19235151
NC_000001.11	20638104
NC_000001.11	20639952
NC_000001.11	20644526
NC_000001.11	21563135
NC_000001.11	21564126
NC_000001.11	21564102
NC_000001.11	21575907
NC_000001.11	21577440
NC_000001.11	21823721
NC_000001.11	21864874
NC_000001.11	21857141
NC_000001.11	21839861
NC_000001.11	21833551
NC_000001.11	22078546
NC_000001.11	22129682
NC_000001.11	22121549
NC_000001.11	22639317
NC_000001.11	22647250
NC_000001.11	23692723
NC_000001.11	23798199
NC_000001.11	23820532
NC_000001.11	23820545
NC_000001.11	23804441
NC_000001.11	23868043
NC_000001.11	23865551
NC_000001.11	23854539
NC_000001.11	24342239
NC_000001.11	25557214
NC_000001.11	25557237
NC_000001.11	25800232
NC_000001.11	25800390
NC_000001.11	25808707
NC_000001.11	25808614
NC_000001.11	25809731
NC_000001.11	25811778
NC_000001.11	25812720
NC_000001.11	26696569
NC_000001.11	26731403
NC_000001.11	26731443
NC_000001.11	26732722
NC_000001.11	26766246
NC_000001.11	26767859
NC_000001.11	26779863
NC_000001.11	26779429
NC_000001.11	27333980
NC_000001.11	27550357
NC_000001.11	27549208
NC_000001.11	27548302
NC_000001.11	27550597
NC_000001.11	27548493
NC_000001.11	27549751
NC_000001.11	27549472
NC_000001.11	29196234
NC_000001.11	32810994
NC_000001.11	34761665
NC_000001.11	34761289
NC_000001.11	34761820
NC_000001.11	34784796
NC_000001.11	34784863
NC_000001.11	34784770
NC_000001.11	34794334
NC_000001.11	35563308
NC_000001.11	35565428
NC_000001.11	36475549
NC_000001.11	36469738
NC_000001.11	39360813
NC_000001.11	39852843
NC_000001.11	40097125
NC_000001.11	40271957
NC_000001.11	40302738
NC_000001.11	40819459
NC_000001.11	40819363
NC_000001.11	40819461
NC_000001.11	40819434
NC_000001.11	40819899
NC_000001.11	42457276
NC_000001.11	42739895
NC_000001.11	42738540
NC_000001.11	42757803
NC_000001.11	42752602
NC_000001.11	42750250
NC_000001.11	42931185
NC_000001.11	42930661
NC_000001.11	42930685
NC_000001.11	42929613
NC_000001.11	42929612
NC_000001.11	42929284
NC_000001.11	42928996
NC_000001.11	42927768
NC_000001.11	42927154
NC_000001.11	42927066
NC_000001.11	43311778
NC_000001.11	43339357
NC_000001.11	43346873
NC_000001.11	43352271
NC_000001.11	43404461
NC_000001.11	43442463
NC_000001.11	43443000
NC_000001.11	44002538
NC_000001.11	45327901
NC_000001.11	45332794
NC_000001.11	45332817
NC_000001.11	45332440
NC_000001.11	45331722
NC_000001.11	45507491
NC_000001.11	45508266
NC_000001.11	45508287
NC_000001.11	45508848
NC_000001.11	45508830
NC_000001.11	45508966
NC_000001.11	46195879
NC_000001.11	46194901
NC_000001.11	46192132
NC_000001.11	47416606
NC_000001.11	53197078
NC_000001.11	53210570
NC_000001.11	53210482
NC_000001.11	53211133
NC_000001.11	53210125
NC_000001.11	53210419
NC_000001.11	53213509
NC_000001.11	53894492
NC_000001.11	54999187
NC_000001.11	54999209
NC_000001.11	55007076
NC_000001.11	55007007
NC_000001.11	55039977
NC_000001.11	55043958
NC_000001.11	55057454
NC_000001.11	56912418
NC_000001.11	56965922
NC_000001.11	56940965
NC_000001.11	56940896
NC_000001.11	58576648
NC_000001.11	58577155
NC_000001.11	61088210
NC_000001.11	61277546
NC_000001.11	62597951
NC_000001.11	63631749
NC_000001.11	65406052
NC_000001.11	68137863
NC_000001.11	68446824
NC_000001.11	68446825
NC_000001.11	68438951
NC_000001.11	68438948
NC_000001.11	68438228
NC_000001.11	75728474
NC_000001.11	75732889
NC_000001.11	91352578
NC_000001.11	94120994
NC_000001.11	94121001
NC_000001.11	94121010
NC_000001.11	94121002
NC_000001.11	94120993
NC_000001.11	94113011
NC_000001.11	94113010
NC_000001.11	94111534
NC_000001.11	94098907
NC_000001.11	94098948
NC_000001.11	94080595
NC_000001.11	94080592
NC_000001.11	94063158
NC_000001.11	94062641
NC_000001.11	94062680
NC_000001.11	94062662
NC_000001.11	94062700
NC_000001.11	94060598
NC_000001.11	94055245
NC_000001.11	94055255
NC_000001.11	94046943
NC_000001.11	94044692
NC_000001.11	94043441
NC_000001.11	94041328
NC_000001.11	94041379
NC_000001.11	94037204
NC_000001.11	94031837
NC_000001.11	94031803
NC_000001.11	94031033
NC_000001.11	94031026
NC_000001.11	94031032
NC_000001.11	94030467
NC_000001.11	94029548
NC_000001.11	94029478
NC_000001.11	94029547
NC_000001.11	94021386
NC_000001.11	94015766
NC_000001.11	94010872
NC_000001.11	94010868
NC_000001.11	94007725
NC_000001.11	94005476
NC_000001.11	94001919
NC_000001.11	94001920
NC_000001.11	94001069
NC_000001.11	94000870
NC_000001.11	93997904
NC_000001.11	94189317
NC_000001.11	99888024
NC_000001.11	99888023
NC_000001.11	103004633
NC_000001.11	102979389
NC_000001.11	102914387
NC_000001.11	109627463
NC_000001.11	109630343
NC_000001.11	110064679
NC_000001.11	110198158
NC_000001.11	110603894
NC_000001.11	111120539
NC_000001.11	111981693
NC_000001.11	113902672
NC_000001.11	113896403
NC_000001.11	114716127
NC_000001.11	114713941
NC_000001.11	115702947
NC_000001.11	116389679
NC_000001.11	118012317
NC_000001.11	119034197
NC_000001.11	119419519
NC_000001.11	119422246
NC_000001.11	119421963
NC_000001.11	119712023
NC_000001.11	119735321
NC_000001.11	119737210
NC_000001.11	119740436
NC_000001.11	119764231
NC_000001.11	119755452
NC_000001.11	120069377
NC_000001.11	119968130
NC_000001.11	119915773
NC_000001.11	119915644
NC_000001.11	146019672
NC_000001.11	147758977
NC_000001.11	147758578
NC_000001.11	147758554
NC_000001.11	147908131
NC_000001.11	149927759
NC_000001.11	149927758
NC_000001.11	149926505
NC_000001.11	149926547
NC_000001.11	150507050
NC_000001.11	150509696
NC_000001.11	150553941
NC_000001.11	150557533
NC_000001.11	150558004
NC_000001.11	150804203
NC_000001.11	151028900
NC_000001.11	151344445
NC_000001.11	151405188
NC_000001.11	151405995
NC_000001.11	151813569
NC_000001.11	152310100
NC_000001.11	152313823
NC_000001.11	152311129
NC_000001.11	152313060
NC_000001.11	152311876
NC_000001.11	152311569
NC_000001.11	152313508
NC_000001.11	152306165
NC_000001.11	152312107
NC_000001.11	153818853
NC_000001.11	153818075
NC_000001.11	153817452
NC_000001.11	153816516
NC_000001.11	154273937
NC_000001.11	154602557
NC_000001.11	154601879
NC_000001.11	154772117
NC_000001.11	154926384
NC_000001.11	155140220
NC_000001.11	155140012
NC_000001.11	155239939
NC_000001.11	155239934
NC_000001.11	155239937
NC_000001.11	155238215
NC_000001.11	155236416
NC_000001.11	155236328
NC_000001.11	155236295
NC_000001.11	155235780
NC_000001.11	155235000
NC_000001.11	155294726
NC_000001.11	155294357
NC_000001.11	155317996
NC_000001.11	155438649
NC_000001.11	155613078
NC_000001.11	155904475
NC_000001.11	155904470
NC_000001.11	156114934
NC_000001.11	156115162
NC_000001.11	156115000
NC_000001.11	156114921
NC_000001.11	156114922
NC_000001.11	156115009
NC_000001.11	156114919
NC_000001.11	156134829
NC_000001.11	156135247
NC_000001.11	156136094
NC_000001.11	156136103
NC_000001.11	156136240
NC_000001.11	156136998
NC_000001.11	156137209
NC_000001.11	156137164
NC_000001.11	156137190
NC_000001.11	156137206
NC_000001.11	156137165
NC_000001.11	156137166
NC_000001.11	156138613
NC_000001.11	156138611
NC_000001.11	156138610
NC_000001.11	156593456
NC_000001.11	156875609
NC_000001.11	156875603
NC_000001.11	156876526
NC_000001.11	156879276
NC_000001.11	156880030
NC_000001.11	156881559
NC_000001.11	156860935
NC_000001.11	158653299
NC_000001.11	159205704
NC_000001.11	159886557
NC_000001.11	160042042
NC_000001.11	160042304
NC_000001.11	160124371
NC_000001.11	160127682
NC_000001.11	160128667
NC_000001.11	160130548
NC_000001.11	160134538
NC_000001.11	160136665
NC_000001.11	160195976
NC_000001.11	161154065
NC_000001.11	161166906
NC_000001.11	161171095
NC_000001.11	161309905
NC_000001.11	161307304
NC_000001.11	161307386
NC_000001.11	161307389
NC_000001.11	161307340
NC_000001.11	161307281
NC_000001.11	161307284
NC_000001.11	161307383
NC_000001.11	161306886
NC_000001.11	161306858
NC_000001.11	161306854
NC_000001.11	161306853
NC_000001.11	161306755
NC_000001.11	161306414
NC_000001.11	161306342
NC_000001.11	161314408
NC_000001.11	161314406
NC_000001.11	161314407
NC_000001.11	162776341
NC_000001.11	164807630
NC_000001.11	165768682
NC_000001.11	168291339
NC_000001.11	168291213
NC_000001.11	168293243
NC_000001.11	169468793
NC_000001.11	169529662
NC_000001.11	171114119
NC_000001.11	171636331
NC_000001.11	171636301
NC_000001.11	173914726
NC_000001.11	173914725
NC_000001.11	173914620
NC_000001.11	173910861
NC_000001.11	173903969
NC_000001.11	175335768
NC_000001.11	176595336
NC_000001.11	179575654
NC_000001.11	179575864
NC_000001.11	179561328
NC_000001.11	179559727
NC_000001.11	179882851
NC_000001.11	179882651
NC_000001.11	182586804
NC_000001.11	183186354
NC_000001.11	183215527
NC_000001.11	183225699
NC_000001.11	183232780
NC_000001.11	183234390
NC_000001.11	183590300
NC_000001.11	183567229
NC_000001.11	186307934
NC_000001.11	193141965
NC_000001.11	197133360
NC_000001.11	197090040
NC_000001.11	197101426
NC_000001.11	197328841
NC_000001.11	197344327
NC_000001.11	197356899
NC_000001.11	197421669
NC_000001.11	197429460
NC_000001.11	197429590
NC_000001.11	197434985
NC_000001.11	197435016
NC_000001.11	197435370
NC_000001.11	197435084
NC_000001.11	197477799
NC_000001.11	197477800
NC_000001.11	201112321
NC_000001.11	201066284
NC_000001.11	201066283
NC_000001.11	201053539
NC_000001.11	201050457
NC_000001.11	201317635
NC_000001.11	201365635
NC_000001.11	201365291
NC_000001.11	201365297
NC_000001.11	201363348
NC_000001.11	204166247
NC_000001.11	205009632
NC_000001.11	207469955
NC_000001.11	209637957
NC_000001.11	209634515
NC_000001.11	209634527
NC_000001.11	209627532
NC_000001.11	209626964
NC_000001.11	209625794
NC_000001.11	209625685
NC_000001.11	209625922
NC_000001.11	209623588
NC_000001.11	209623005
NC_000001.11	209623116
NC_000001.11	209616513
NC_000001.11	209796501
NC_000001.11	209796375
NC_000001.11	209789709
NC_000001.11	209789708
NC_000001.11	209801349
NC_000001.11	209801301
NC_000001.11	210920024
NC_000001.11	210804149
NC_000001.11	212858455
NC_000001.11	212889209
NC_000001.11	216421888
NC_000001.11	216325322
NC_000001.11	216324269
NC_000001.11	216324268
NC_000001.11	216289375
NC_000001.11	216251042
NC_000001.11	216251041
NC_000001.11	216246784
NC_000001.11	216190249
NC_000001.11	216084853
NC_000001.11	216083508
NC_000001.11	216078188
NC_000001.11	216073122
NC_000001.11	216073121
NC_000001.11	215965397
NC_000001.11	215900792
NC_000001.11	215888482
NC_000001.11	215813799
NC_000001.11	215813793
NC_000001.11	215782877
NC_000001.11	215728342
NC_000001.11	215674290
NC_000001.11	215674313
NC_000001.11	215675152
NC_000001.11	215674446
NC_000001.11	215675025
NC_000001.11	215650687
NC_000001.11	215650760
NC_000001.11	218405312
NC_000001.11	220096187
NC_000001.11	224190258
NC_000001.11	224398932
NC_000001.11	225424033
NC_000001.11	225406768
NC_000001.11	225404451
NC_000001.11	225867899
NC_000001.11	225853727
NC_000001.11	226982926
NC_000001.11	226986495
NC_000001.11	228097217
NC_000001.11	228158615
NC_000001.11	228157901
NC_000001.11	228165966
NC_000001.11	228166123
NC_000001.11	228175148
NC_000001.11	229433067
NC_000001.11	229432793
NC_000001.11	229432608
NC_000001.11	229432610
NC_000001.11	229432841
NC_000001.11	229432063
NC_000001.11	229432142
NC_000001.11	229432029
NC_000001.11	229432098
NC_000001.11	235504194
NC_000001.11	235454290
NC_000001.11	236409239
NC_000001.11	237445488
NC_000001.11	237445428
NC_000001.11	237648523
NC_000001.11	237783984
NC_000001.11	237784189
NC_000001.11	237783981
NC_000001.11	237830584
NC_000001.11	237832607
NC_000001.11	240493438
NC_000001.11	241504098
NC_000001.11	241504113
NC_000001.11	243270236
NC_000001.11	243613681
NC_000001.11	244054171
NC_000001.11	244054957
NC_000001.11	244053907
NC_000001.11	244053916
NC_000001.11	244055164
NC_000001.11	244863955
NC_000001.11	244864001
NC_000001.11	244863733
NC_000001.11	244863983
NC_000001.11	244864085
NC_000001.11	244856790
NC_000001.11	247424507
NC_000001.11	247425017
NC_000001.11	247424426
NC_000001.11	247424666
NC_000002.12	1484734
NC_000002.12	1487841
NC_000002.12	1493976
NC_000002.12	1648956
NC_000002.12	1943000
NC_000002.12	1917244
NC_000002.12	1839233
NC_000002.12	5692911
NC_000002.12	11773666
NC_000002.12	15186822
NC_000002.12	15942295
NC_000002.12	15945716
NC_000002.12	21009263
NC_000002.12	21009379
NC_000002.12	25164783
NC_000002.12	25247676
NC_000002.12	25247713
NC_000002.12	25247617
NC_000002.12	25247688
NC_000002.12	25246656
NC_000002.12	25246226
NC_000002.12	25244579
NC_000002.12	25234374
NC_000002.12	26192392
NC_000002.12	26279292
NC_000002.12	26495011
NC_000002.12	26483581
NC_000002.12	26476176
NC_000002.12	26475436
NC_000002.12	26466723
NC_000002.12	26464947
NC_000002.12	26461756
NC_000002.12	26458074
NC_000002.12	26728044
NC_000002.12	27053542
NC_000002.12	27058457
NC_000002.12	27207371
NC_000002.12	27217929
NC_000002.12	27236455
NC_000002.12	27242106
NC_000002.12	27312749
NC_000002.12	27459449
NC_000002.12	27453685
NC_000002.12	29073550
NC_000002.12	29072313
NC_000002.12	29072989
NC_000002.12	29073082
NC_000002.12	29073711
NC_000002.12	29073088
NC_000002.12	31580842
NC_000002.12	31533741
NC_000002.12	31529385
NC_000002.12	32063958
NC_000002.12	32064195
NC_000002.12	32063970
NC_000002.12	32114762
NC_000002.12	32127006
NC_000002.12	32143390
NC_000002.12	32250848
NC_000002.12	38075207
NC_000002.12	38074695
NC_000002.12	38071261
NC_000002.12	38070949
NC_000002.12	38071052
NC_000002.12	38071264
NC_000002.12	39023134
NC_000002.12	39022786
NC_000002.12	38995335
NC_000002.12	43837870
NC_000002.12	43826429
NC_000002.12	43823981
NC_000002.12	43820072
NC_000002.12	43873809
NC_000002.12	43877591
NC_000002.12	43899493
NC_000002.12	44942853
NC_000002.12	44942443
NC_000002.12	44942611
NC_000002.12	46380281
NC_000002.12	46592506
NC_000002.12	47029365
NC_000002.12	47161748
NC_000002.12	47161749
NC_000002.12	47161750
NC_000002.12	47410205
NC_000002.12	47410209
NC_000002.12	47410287
NC_000002.12	47410304
NC_000002.12	47410337
NC_000002.12	47410319
NC_000002.12	47412504
NC_000002.12	47414335
NC_000002.12	47416366
NC_000002.12	47416388
NC_000002.12	47429890
NC_000002.12	47445625
NC_000002.12	47445622
NC_000002.12	47475122
NC_000002.12	47475141
NC_000002.12	47478336
NC_000002.12	47482812
NC_000002.12	47403357
NC_000002.12	47783453
NC_000002.12	47790981
NC_000002.12	47790984
NC_000002.12	47800174
NC_000002.12	47800313
NC_000002.12	47800914
NC_000002.12	47798689
NC_000002.12	47800915
NC_000002.12	47799866
NC_000002.12	47800845
NC_000002.12	47798956
NC_000002.12	47800719
NC_000002.12	47800741
NC_000002.12	47799901
NC_000002.12	47806488
NC_000002.12	48688679
NC_000002.12	48688292
NC_000002.12	48963104
NC_000002.12	48963266
NC_000002.12	54618179
NC_000002.12	55870839
NC_000002.12	58241312
NC_000002.12	58241311
NC_000002.12	60546217
NC_000002.12	65001462
NC_000002.12	65010729
NC_000002.12	69348198
NC_000002.12	69960749
NC_000002.12	70959962
NC_000002.12	70959970
NC_000002.12	70964472
NC_000002.12	71503242
NC_000002.12	71551073
NC_000002.12	71553071
NC_000002.12	71553832
NC_000002.12	71561837
NC_000002.12	71564171
NC_000002.12	71568300
NC_000002.12	71570647
NC_000002.12	71598644
NC_000002.12	71612772
NC_000002.12	71644013
NC_000002.12	71658965
NC_000002.12	71674262
NC_000002.12	71674261
NC_000002.12	71681062
NC_000002.12	71682608
NC_000002.12	72888497
NC_000002.12	73386166
NC_000002.12	73386064
NC_000002.12	73419243
NC_000002.12	73449063
NC_000002.12	73449639
NC_000002.12	73490522
NC_000002.12	73490684
NC_000002.12	73491284
NC_000002.12	73490924
NC_000002.12	73573323
NC_000002.12	73913566
NC_000002.12	73913621
NC_000002.12	73946776
NC_000002.12	73938962
NC_000002.12	74378058
NC_000002.12	74461988
NC_000002.12	74462306
NC_000002.12	74532714
NC_000002.12	84459230
NC_000002.12	84441330
NC_000002.12	85389806
NC_000002.12	85550652
NC_000002.12	86048991
NC_000002.12	86254737
NC_000002.12	88585957
NC_000002.12	96265306
NC_000002.12	96265309
NC_000002.12	96296562
NC_000002.12	97724153
NC_000002.12	97724319
NC_000002.12	98380299
NC_000002.12	98380275
NC_000002.12	98389721
NC_000002.12	98391922
NC_000002.12	98396490
NC_000002.12	98396947
NC_000002.12	98396155
NC_000002.12	98396938
NC_000002.12	98396284
NC_000002.12	98396876
NC_000002.12	98396864
NC_000002.12	98396945
NC_000002.12	98396285
NC_000002.12	100006808
NC_000002.12	100006801
NC_000002.12	104856794
NC_000002.12	104856594
NC_000002.12	108896954
NC_000002.12	108897046
NC_000002.12	112028394
NC_000002.12	113062577
NC_000002.12	113246826
NC_000002.12	113244494
NC_000002.12	120975064
NC_000002.12	120978500
NC_000002.12	120989352
NC_000002.12	127292785
NC_000002.12	127286772
NC_000002.12	127428602
NC_000002.12	127428892
NC_000002.12	127428579
NC_000002.12	127423172
NC_000002.12	127423173
NC_000002.12	127423171
NC_000002.12	130342095
NC_000002.12	131478191
NC_000002.12	135115252
NC_000002.12	135911174
NC_000002.12	136114928
NC_000002.12	136114934
NC_000002.12	144429820
NC_000002.12	144401292
NC_000002.12	144399767
NC_000002.12	147955373
NC_000002.12	148458833
NC_000002.12	148468544
NC_000002.12	151671182
NC_000002.12	151650354
NC_000002.12	151618452
NC_000002.12	151612364
NC_000002.12	151553476
NC_000002.12	151538203
NC_000002.12	151492444
NC_000002.12	151631229
NC_000002.12	151608651
NC_000002.12	151603747
NC_000002.12	151600474
NC_000002.12	156329348
NC_000002.12	157761020
NC_000002.12	160195535
NC_000002.12	160172665
NC_000002.12	161417077
NC_000002.12	161420232
NC_000002.12	162288221
NC_000002.12	162288238
NC_000002.12	162272356
NC_000002.12	165308768
NC_000002.12	165310476
NC_000002.12	165310332
NC_000002.12	165314013
NC_000002.12	165314032
NC_000002.12	165314037
NC_000002.12	165331362
NC_000002.12	165342411
NC_000002.12	165344869
NC_000002.12	165386827
NC_000002.12	165388683
NC_000002.12	165388685
NC_000002.12	165388707
NC_000002.12	165388692
NC_000002.12	165388950
NC_000002.12	165389364
NC_000002.12	165388674
NC_000002.12	165388691
NC_000002.12	165770217
NC_000002.12	166073387
NC_000002.12	166054672
NC_000002.12	166047721
NC_000002.12	166047653
NC_000002.12	166046882
NC_000002.12	166046888
NC_000002.12	166046883
NC_000002.12	166043875
NC_000002.12	166043878
NC_000002.12	166043754
NC_000002.12	166041293
NC_000002.12	166041292
NC_000002.12	166037873
NC_000002.12	166037793
NC_000002.12	166037846
NC_000002.12	166037845
NC_000002.12	166037876
NC_000002.12	166037794
NC_000002.12	166038038
NC_000002.12	166036070
NC_000002.12	166013842
NC_000002.12	166012179
NC_000002.12	166012136
NC_000002.12	166012137
NC_000002.12	165998086
NC_000002.12	165992149
NC_000002.12	165991957
NC_000002.12	165991927
NC_000002.12	165992221
NC_000002.12	165992193
NC_000002.12	165992359
NC_000002.12	165992108
NC_000002.12	165992104
NC_000002.12	165992360
NC_000002.12	165991951
NC_000002.12	165991876
NC_000002.12	165992354
NC_000002.12	165992098
NC_000002.12	166199635
NC_000002.12	168930676
NC_000002.12	169282951
NC_000002.12	169201836
NC_000002.12	169178001
NC_000002.12	169146861
NC_000002.12	169479554
NC_000002.12	170858873
NC_000002.12	171468955
NC_000002.12	171787637
NC_000002.12	175939613
NC_000002.12	176093573
NC_000002.12	176093632
NC_000002.12	176119164
NC_000002.12	178740125
NC_000002.12	178587173
NC_000002.12	178578638
NC_000002.12	181657005
NC_000002.12	181657004
NC_000002.12	181656998
NC_000002.12	188988100
NC_000002.12	188988108
NC_000002.12	188988099
NC_000002.12	188988091
NC_000002.12	188988617
NC_000002.12	188989415
NC_000002.12	188989433
NC_000002.12	188989414
NC_000002.12	188990129
NC_000002.12	188992923
NC_000002.12	188994306
NC_000002.12	188995738
NC_000002.12	188997736
NC_000002.12	188999367
NC_000002.12	188999321
NC_000002.12	188999340
NC_000002.12	188999489
NC_000002.12	189001555
NC_000002.12	189003421
NC_000002.12	189003430
NC_000002.12	189003426
NC_000002.12	189004091
NC_000002.12	189004090
NC_000002.12	189004010
NC_000002.12	189004036
NC_000002.12	189004321
NC_000002.12	189004338
NC_000002.12	189004320
NC_000002.12	189005413
NC_000002.12	189005405
NC_000002.12	189006236
NC_000002.12	189006427
NC_000002.12	189006408
NC_000002.12	189006974
NC_000002.12	189008108
NC_000002.12	189008099
NC_000002.12	189008107
NC_000002.12	189008117
NC_000002.12	189008116
NC_000002.12	189008961
NC_000002.12	189008960
NC_000002.12	189008943
NC_000002.12	189008942
NC_000002.12	189010201
NC_000002.12	189575202
NC_000002.12	189575193
NC_000002.12	189562002
NC_000002.12	190930456
NC_000002.12	190983699
NC_000002.12	190983690
NC_000002.12	190978930
NC_000002.12	196242147
NC_000002.12	197705955
NC_000002.12	199455914
NC_000002.12	199368653
NC_000002.12	201205929
NC_000002.12	201760950
NC_000002.12	201754524
NC_000002.12	201726511
NC_000002.12	201709938
NC_000002.12	202377490
NC_000002.12	202377502
NC_000002.12	202464932
NC_000002.12	202464933
NC_000002.12	202464935
NC_000002.12	202467591
NC_000002.12	202513807
NC_000002.12	202530928
NC_000002.12	202542331
NC_000002.12	202542330
NC_000002.12	202542431
NC_000002.12	202556454
NC_000002.12	203870627
NC_000002.12	203870896
NC_000002.12	203870888
NC_000002.12	203870825
NC_000002.12	208124188
NC_000002.12	208121780
NC_000002.12	208128257
NC_000002.12	208128343
NC_000002.12	208128296
NC_000002.12	209819157
NC_000002.12	209839370
NC_000002.12	209881047
NC_000002.12	209904861
NC_000002.12	209912623
NC_000002.12	209921632
NC_000002.12	209943440
NC_000002.12	209972258
NC_000002.12	210602264
NC_000002.12	210663148
NC_000002.12	214767600
NC_000002.12	214986563
NC_000002.12	214986566
NC_000002.12	214975935
NC_000002.12	216475345
NC_000002.12	218661090
NC_000002.12	218662620
NC_000002.12	218809755
NC_000002.12	218812250
NC_000002.12	218812684
NC_000002.12	218814090
NC_000002.12	218814397
NC_000002.12	218814716
NC_000002.12	218814662
NC_000002.12	218881022
NC_000002.12	218882362
NC_000002.12	218882401
NC_000002.12	218890239
NC_000002.12	218892820
NC_000002.12	219023352
NC_000002.12	219004166
NC_000002.12	219060185
NC_000002.12	219060391
NC_000002.12	219057621
NC_000002.12	219213310
NC_000002.12	219250740
NC_000002.12	219250479
NC_000002.12	219251266
NC_000002.12	219281746
NC_000002.12	219282878
NC_000002.12	219418508
NC_000002.12	219421394
NC_000002.12	219421470
NC_000002.12	219421406
NC_000002.12	219449229
NC_000002.12	219505249
NC_000002.12	219571098
NC_000002.12	219567787
NC_000002.12	222297160
NC_000002.12	222297181
NC_000002.12	222295564
NC_000002.12	222232268
NC_000002.12	222221368
NC_000002.12	222221369
NC_000002.12	222294170
NC_000002.12	222642894
NC_000002.12	222623699
NC_000002.12	226796916
NC_000002.12	227121111
NC_000002.12	227118688
NC_000002.12	227103161
NC_000002.12	227094170
NC_000002.12	227088678
NC_000002.12	227080478
NC_000002.12	227078025
NC_000002.12	227056044
NC_000002.12	227054720
NC_000002.12	227054612
NC_000002.12	227054621
NC_000002.12	227052395
NC_000002.12	227050112
NC_000002.12	227047493
NC_000002.12	227032253
NC_000002.12	227022135
NC_000002.12	227008059
NC_000002.12	227008107
NC_000002.12	227008040
NC_000002.12	227240182
NC_000002.12	227245980
NC_000002.12	227263858
NC_000002.12	227270785
NC_000002.12	227280569
NC_000002.12	227295044
NC_000002.12	227295045
NC_000002.12	227303904
NC_000002.12	227304105
NC_000002.12	227698865
NC_000002.12	229804102
NC_000002.12	232329883
NC_000002.12	232484156
NC_000002.12	232480203
NC_000002.12	232522067
NC_000002.12	232522594
NC_000002.12	232523492
NC_000002.12	232530088
NC_000002.12	232531615
NC_000002.12	232544541
NC_000002.12	232544474
NC_000002.12	232771004
NC_000002.12	232771205
NC_000002.12	233328542
NC_000002.12	233772338
NC_000002.12	237377222
NC_000002.12	237361780
NC_000002.12	237360131
NC_000002.12	237360140
NC_000002.12	238848570
NC_000002.12	240788118
NC_000002.12	240788182
NC_000002.12	240783800
NC_000002.12	240760720
NC_000002.12	240868939
NC_000002.12	240868942
NC_000002.12	240868990
NC_000002.12	240868932
NC_000002.12	240873037
NC_000002.12	240874010
NC_000002.12	240875155
NC_000002.12	240875181
NC_000002.12	240878035
NC_000002.12	241678598
NC_000002.12	241743671
NC_000002.12	241767734
NC_000003.12	4467203
NC_000003.12	4467096
NC_000003.12	4418076
NC_000003.12	4418029
NC_000003.12	4418103
NC_000003.12	4417180
NC_000003.12	4645673
NC_000003.12	4667467
NC_000003.12	4706193
NC_000003.12	4706208
NC_000003.12	4711828
NC_000003.12	4811344
NC_000003.12	4815135
NC_000003.12	8733960
NC_000003.12	8733956
NC_000003.12	8733955
NC_000003.12	8745664
NC_000003.12	9447821
NC_000003.12	9739507
NC_000003.12	9739303
NC_000003.12	9739150
NC_000003.12	9739363
NC_000003.12	9745656
NC_000003.12	9745904
NC_000003.12	10067227
NC_000003.12	10087183
NC_000003.12	10092206
NC_000003.12	10142110
NC_000003.12	10142139
NC_000003.12	10142038
NC_000003.12	10142064
NC_000003.12	10142140
NC_000003.12	10142109
NC_000003.12	10142160
NC_000003.12	10142111
NC_000003.12	10142141
NC_000003.12	10149823
NC_000003.12	10149822
NC_000003.12	10149819
NC_000003.12	10149848
NC_000003.12	10149820
NC_000003.12	10360070
NC_000003.12	11017342
NC_000003.12	11017433
NC_000003.12	11017300
NC_000003.12	11017410
NC_000003.12	11025472
NC_000003.12	11026281
NC_000003.12	11034598
NC_000003.12	11034600
NC_000003.12	11034603
NC_000003.12	13819330
NC_000003.12	14141665
NC_000003.12	14165468
NC_000003.12	14158179
NC_000003.12	15470553
NC_000003.12	15455983
NC_000003.12	15453899
NC_000003.12	15453898
NC_000003.12	15488248
NC_000003.12	15635515
NC_000003.12	15645013
NC_000003.12	15644688
NC_000003.12	15645381
NC_000003.12	18386590
NC_000003.12	23918478
NC_000003.12	24143539
NC_000003.12	24127610
NC_000003.12	24127609
NC_000003.12	24127634
NC_000003.12	24127612
NC_000003.12	24122912
NC_000003.12	24122943
NC_000003.12	24122984
NC_000003.12	25630407
NC_000003.12	25729193
NC_000003.12	25720179
NC_000003.12	30672106
NC_000003.12	30672252
NC_000003.12	30672361
NC_000003.12	30672313
NC_000003.12	30691471
NC_000003.12	30691478
NC_000003.12	30691477
NC_000003.12	32997311
NC_000003.12	36993609
NC_000003.12	36993630
NC_000003.12	36993633
NC_000003.12	36996691
NC_000003.12	37020380
NC_000003.12	37020383
NC_000003.12	37025823
NC_000003.12	37040240
NC_000003.12	37040241
NC_000003.12	37040271
NC_000003.12	37047532
NC_000003.12	37050517
NC_000003.12	37050518
NC_000003.12	37050523
NC_000003.12	37050576
NC_000003.12	37050524
NC_000003.12	38009945
NC_000003.12	38008622
NC_000003.12	38633181
NC_000003.12	38620876
NC_000003.12	38613781
NC_000003.12	38609764
NC_000003.12	38606071
NC_000003.12	38604062
NC_000003.12	38598978
NC_000003.12	38585951
NC_000003.12	38585842
NC_000003.12	38575410
NC_000003.12	38566437
NC_000003.12	38560170
NC_000003.12	38560210
NC_000003.12	38551487
NC_000003.12	38550782
NC_000003.12	38551093
NC_000003.12	39391469
NC_000003.12	39396518
NC_000003.12	41224610
NC_000003.12	41224612
NC_000003.12	41224675
NC_000003.12	41224672
NC_000003.12	41225713
NC_000003.12	41234217
NC_000003.12	43080842
NC_000003.12	43080390
NC_000003.12	43081314
NC_000003.12	43576829
NC_000003.12	43717831
NC_000003.12	43717708
NC_000003.12	46897936
NC_000003.12	46989287
NC_000003.12	46995524
NC_000003.12	47000180
NC_000003.12	47120261
NC_000003.12	47088171
NC_000003.12	47411132
NC_000003.12	47846550
NC_000003.12	47848237
NC_000003.12	47848235
NC_000003.12	47848238
NC_000003.12	48467163
NC_000003.12	48467058
NC_000003.12	48467012
NC_000003.12	48593627
NC_000003.12	48592915
NC_000003.12	48591951
NC_000003.12	48588293
NC_000003.12	48581732
NC_000003.12	48580598
NC_000003.12	48579241
NC_000003.12	48579258
NC_000003.12	48578936
NC_000003.12	48578497
NC_000003.12	48578478
NC_000003.12	48575401
NC_000003.12	48575512
NC_000003.12	48575392
NC_000003.12	48575475
NC_000003.12	48575419
NC_000003.12	48575409
NC_000003.12	48575410
NC_000003.12	48575437
NC_000003.12	48575355
NC_000003.12	48575400
NC_000003.12	48575485
NC_000003.12	48575347
NC_000003.12	48575081
NC_000003.12	48575108
NC_000003.12	48572924
NC_000003.12	48572923
NC_000003.12	48572905
NC_000003.12	48572915
NC_000003.12	48572712
NC_000003.12	48572018
NC_000003.12	48570914
NC_000003.12	48570886
NC_000003.12	48570683
NC_000003.12	48570157
NC_000003.12	48568819
NC_000003.12	48567736
NC_000003.12	48567608
NC_000003.12	48567600
NC_000003.12	48567615
NC_000003.12	48567135
NC_000003.12	48566977
NC_000003.12	48566924
NC_000003.12	48566968
NC_000003.12	48566995
NC_000003.12	48566545
NC_000003.12	48565157
NC_000003.12	48565145
NC_000003.12	48564922
NC_000003.12	49005046
NC_000003.12	49022497
NC_000003.12	49076972
NC_000003.12	49104405
NC_000003.12	49100273
NC_000003.12	49099391
NC_000003.12	49099169
NC_000003.12	49115844
NC_000003.12	49123930
NC_000003.12	49122182
NC_000003.12	49171662
NC_000003.12	49375451
NC_000003.12	49418978
NC_000003.12	49419001
NC_000003.12	49417892
NC_000003.12	49510575
NC_000003.12	49856402
NC_000003.12	49841890
NC_000003.12	50193763
NC_000003.12	50193802
NC_000003.12	50302824
NC_000003.12	50302411
NC_000003.12	50301041
NC_000003.12	50345533
NC_000003.12	50349690
NC_000003.12	52358638
NC_000003.12	52409864
NC_000003.12	52408551
NC_000003.12	52408553
NC_000003.12	52406883
NC_000003.12	52404490
NC_000003.12	53188832
NC_000003.12	53673804
NC_000003.12	57097973
NC_000003.12	58077271
NC_000003.12	58078788
NC_000003.12	58136063
NC_000003.12	58136114
NC_000003.12	58138348
NC_000003.12	58145995
NC_000003.12	58148319
NC_000003.12	58153623
NC_000003.12	58430752
NC_000003.12	58428084
NC_000003.12	66369505
NC_000003.12	71047077
NC_000003.12	70972583
NC_000003.12	81761475
NC_000003.12	81761476
NC_000003.12	81593985
NC_000003.12	81593984
NC_000003.12	81578064
NC_000003.12	87262098
NC_000003.12	93973747
NC_000003.12	93877155
NC_000003.12	94036619
NC_000003.12	94039962
NC_000003.12	98593420
NC_000003.12	98593027
NC_000003.12	98585631
NC_000003.12	98585633
NC_000003.12	101244529
NC_000003.12	113784310
NC_000003.12	113789807
NC_000003.12	120647020
NC_000003.12	120633257
NC_000003.12	121788368
NC_000003.12	121993614
NC_000003.12	122254274
NC_000003.12	122262116
NC_000003.12	122282134
NC_000003.12	122282149
NC_000003.12	122283699
NC_000003.12	122283997
NC_000003.12	122283896
NC_000003.12	122284565
NC_000003.12	122283992
NC_000003.12	122284108
NC_000003.12	122284110
NC_000003.12	123447878
NC_000003.12	123318096
NC_000003.12	123284682
NC_000003.12	123647373
NC_000003.12	126498141
NC_000003.12	128486902
NC_000003.12	128485988
NC_000003.12	128485928
NC_000003.12	128486175
NC_000003.12	128483960
NC_000003.12	128481275
NC_000003.12	128481889
NC_000003.12	128807627
NC_000003.12	128807625
NC_000003.12	128807614
NC_000003.12	128906144
NC_000003.12	128910144
NC_000003.12	129061951
NC_000003.12	129061906
NC_000003.12	129061809
NC_000003.12	129528783
NC_000003.12	129529002
NC_000003.12	129530918
NC_000003.12	129530917
NC_000003.12	129531025
NC_000003.12	129530996
NC_000003.12	129532264
NC_000003.12	129532711
NC_000003.12	129533710
NC_000003.12	129533711
NC_000003.12	129533716
NC_000003.12	129533686
NC_000003.12	132672143
NC_000003.12	132660538
NC_000003.12	132722296
NC_000003.12	132704341
NC_000003.12	132688781
NC_000003.12	133973758
NC_000003.12	133951305
NC_000003.12	133951315
NC_000003.12	136262027
NC_000003.12	136283893
NC_000003.12	136398785
NC_000003.12	138946068
NC_000003.12	138945901
NC_000003.12	138946137
NC_000003.12	138946518
NC_000003.12	138946073
NC_000003.12	138946141
NC_000003.12	138946552
NC_000003.12	138946339
NC_000003.12	138946668
NC_000003.12	142493188
NC_000003.12	147413370
NC_000003.12	147413372
NC_000003.12	147413405
NC_000003.12	149024193
NC_000003.12	149185271
NC_000003.12	149177905
NC_000003.12	149960890
NC_000003.12	150928072
NC_000003.12	150972617
NC_000003.12	155142295
NC_000003.12	158666356
NC_000003.12	165065351
NC_000003.12	165829857
NC_000003.12	171005296
NC_000003.12	170998308
NC_000003.12	171014489
NC_000003.12	177038149
NC_000003.12	181712523
NC_000003.12	181712697
NC_000003.12	181712526
NC_000003.12	183039070
NC_000003.12	183092477
NC_000003.12	184242930
NC_000003.12	184359119
NC_000003.12	184358062
NC_000003.12	184373106
NC_000003.12	185254016
NC_000003.12	185534860
NC_000003.12	186539495
NC_000003.12	186741561
NC_000003.12	186854303
NC_000003.12	189808494
NC_000003.12	189864392
NC_000003.12	189868639
NC_000003.12	189868596
NC_000003.12	190120356
NC_000003.12	190388331
NC_000003.12	190402362
NC_000003.12	190408436
NC_000003.12	190408323
NC_000003.12	190322066
NC_000003.12	190322154
NC_000003.12	192335434
NC_000003.12	193593380
NC_000003.12	193631642
NC_000003.12	193643558
NC_000003.12	195878553
NC_000003.12	196228843
NC_000003.12	196239594
NC_000003.12	196659953
NC_000004.12	625888
NC_000004.12	656926
NC_000004.12	656900
NC_000004.12	656899
NC_000004.12	657373
NC_000004.12	657374
NC_000004.12	667958
NC_000004.12	987828
NC_000004.12	987837
NC_000004.12	987950
NC_000004.12	987809
NC_000004.12	987131
NC_000004.12	1001742
NC_000004.12	1002117
NC_000004.12	1002125
NC_000004.12	1002325
NC_000004.12	1002404
NC_000004.12	1003089
NC_000004.12	1003579
NC_000004.12	1004329
NC_000004.12	1801886
NC_000004.12	1804392
NC_000004.12	1804426
NC_000004.12	1806076
NC_000004.12	1803785
NC_000004.12	1825625
NC_000004.12	1904326
NC_000004.12	2831587
NC_000004.12	3476490
NC_000004.12	3493047
NC_000004.12	3493373
NC_000004.12	4862836
NC_000004.12	5697623
NC_000004.12	5689218
NC_000004.12	5689208
NC_000004.12	5622946
NC_000004.12	5622640
NC_000004.12	5618645
NC_000004.12	5576372
NC_000004.12	5576421
NC_000004.12	5748226
NC_000004.12	5748229
NC_000004.12	5797149
NC_000004.12	6291961
NC_000004.12	6302250
NC_000004.12	6301680
NC_000004.12	6302000
NC_000004.12	6301800
NC_000004.12	6301845
NC_000004.12	9980680
NC_000004.12	10099008
NC_000004.12	15599582
NC_000004.12	16033377
NC_000004.12	16033371
NC_000004.12	16000517
NC_000004.12	17512007
NC_000004.12	17504404
NC_000004.12	17492289
NC_000004.12	25662818
NC_000004.12	26420695
NC_000004.12	39467558
NC_000004.12	41268048
NC_000004.12	47952608
NC_000004.12	47937389
NC_000004.12	52038258
NC_000004.12	52038257
NC_000004.12	52028038
NC_000004.12	55346365
NC_000004.12	55359444
NC_000004.12	56931085
NC_000004.12	67753950
NC_000004.12	67753920
NC_000004.12	67753944
NC_000004.12	67753921
NC_000004.12	73408735
NC_000004.12	75564175
NC_000004.12	78245301
NC_000004.12	78318859
NC_000004.12	78432521
NC_000004.12	78475502
NC_000004.12	80055996
NC_000004.12	79983915
NC_000004.12	82636767
NC_000004.12	83279084
NC_000004.12	88007878
NC_000004.12	88008289
NC_000004.12	88046687
NC_000004.12	89828170
NC_000004.12	93515346
NC_000004.12	95840829
NC_000004.12	99608916
NC_000004.12	102607278
NC_000004.12	103719398
NC_000004.12	103656258
NC_000004.12	107931985
NC_000004.12	107931644
NC_000004.12	108033239
NC_000004.12	108846165
NC_000004.12	110004540
NC_000004.12	110621268
NC_000004.12	110621259
NC_000004.12	110618542
NC_000004.12	112427580
NC_000004.12	113358096
NC_000004.12	118805881
NC_000004.12	118728586
NC_000004.12	121036565
NC_000004.12	122743616
NC_000004.12	122923227
NC_000004.12	122929145
NC_000004.12	122947353
NC_000004.12	127943932
NC_000004.12	145639203
NC_000004.12	145654072
NC_000004.12	145655253
NC_000004.12	147486067
NC_000004.12	148081384
NC_000004.12	150844147
NC_000004.12	150828304
NC_000004.12	150277989
NC_000004.12	152328359
NC_000004.12	152322939
NC_000004.12	154589513
NC_000004.12	154586618
NC_000004.12	154586428
NC_000004.12	154744799
NC_000004.12	155713561
NC_000004.12	158680589
NC_000004.12	158703447
NC_000004.12	158706277
NC_000004.12	158706281
NC_000004.12	169589478
NC_000004.12	174522418
NC_000004.12	182714144
NC_000004.12	186192004
NC_000004.12	186208961
NC_000004.12	186209215
NC_000004.12	186209185
NC_000004.12	186274209
NC_000004.12	186276373
NC_000004.12	186280363
NC_000005.10	218378
NC_000005.10	476623
NC_000005.10	901414
NC_000005.10	1213517
NC_000005.10	1294810
NC_000005.10	1293505
NC_000005.10	1293452
NC_000005.10	1279417
NC_000005.10	1414744
NC_000005.10	1801463
NC_000005.10	6620242
NC_000005.10	7870795
NC_000005.10	7895749
NC_000005.10	13919301
NC_000005.10	13886047
NC_000005.10	13871719
NC_000005.10	13844931
NC_000005.10	13770927
NC_000005.10	13758917
NC_000005.10	13735852
NC_000005.10	13729518
NC_000005.10	13727633
NC_000005.10	13701362
NC_000005.10	13701332
NC_000005.10	13700730
NC_000005.10	14290809
NC_000005.10	14363754
NC_000005.10	14871458
NC_000005.10	33984307
NC_000005.10	33944770
NC_000005.10	34938907
NC_000005.10	35070174
NC_000005.10	36975964
NC_000005.10	36984756
NC_000005.10	37000523
NC_000005.10	37000474
NC_000005.10	37026260
NC_000005.10	37052502
NC_000005.10	37057249
NC_000005.10	37153973
NC_000005.10	38502687
NC_000005.10	38925249
NC_000005.10	39202568
NC_000005.10	41842697
NC_000005.10	53109714
NC_000005.10	53646371
NC_000005.10	55221108
NC_000005.10	59038899
NC_000005.10	69548000
NC_000005.10	70942389
NC_000005.10	70944713
NC_000005.10	74715534
NC_000005.10	75511321
NC_000005.10	75573790
NC_000005.10	78216125
NC_000005.10	78969075
NC_000005.10	78885747
NC_000005.10	78885760
NC_000005.10	78885764
NC_000005.10	82276183
NC_000005.10	87268943
NC_000005.10	87376416
NC_000005.10	88823796
NC_000005.10	90642715
NC_000005.10	90642886
NC_000005.10	90675374
NC_000005.10	90685887
NC_000005.10	90716607
NC_000005.10	90810740
NC_000005.10	90840852
NC_000005.10	93585440
NC_000005.10	93585025
NC_000005.10	93585436
NC_000005.10	93585024
NC_000005.10	93585426
NC_000005.10	93585192
NC_000005.10	93585105
NC_000005.10	95540794
NC_000005.10	95525649
NC_000005.10	96410949
NC_000005.10	112707526
NC_000005.10	112707523
NC_000005.10	112767256
NC_000005.10	112767269
NC_000005.10	112767290
NC_000005.10	112767257
NC_000005.10	112819294
NC_000005.10	112819104
NC_000005.10	112819295
NC_000005.10	112835080
NC_000005.10	112834985
NC_000005.10	112834986
NC_000005.10	112839606
NC_000005.10	112837687
NC_000005.10	112839810
NC_000005.10	112840089
NC_000005.10	112839259
NC_000005.10	112842499
NC_000005.10	112840179
NC_000005.10	112840935
NC_000005.10	112838250
NC_000005.10	112838268
NC_000005.10	112838905
NC_000005.10	112839600
NC_000005.10	112838862
NC_000005.10	112837805
NC_000005.10	112837677
NC_000005.10	112842108
NC_000005.10	119527156
NC_000005.10	123170997
NC_000005.10	123180296
NC_000005.10	126595022
NC_000005.10	126577140
NC_000005.10	126568296
NC_000005.10	126568289
NC_000005.10	126546376
NC_000005.10	126555952
NC_000005.10	126777605
NC_000005.10	127396669
NC_000005.10	127410447
NC_000005.10	127420176
NC_000005.10	128131145
NC_000005.10	128330612
NC_000005.10	131165106
NC_000005.10	131159460
NC_000005.10	132369824
NC_000005.10	132370012
NC_000005.10	132370085
NC_000005.10	132370009
NC_000005.10	132378463
NC_000005.10	132385443
NC_000005.10	132387045
NC_000005.10	132387102
NC_000005.10	132587637
NC_000005.10	132591278
NC_000005.10	132591347
NC_000005.10	134225859
NC_000005.10	134606993
NC_000005.10	136056780
NC_000005.10	136056781
NC_000005.10	136060898
NC_000005.10	137639916
NC_000005.10	137639955
NC_000005.10	137634077
NC_000005.10	137628387
NC_000005.10	137870935
NC_000005.10	138567062
NC_000005.10	138824719
NC_000005.10	138827575
NC_000005.10	138947191
NC_000005.10	139480847
NC_000005.10	140114737
NC_000005.10	140114964
NC_000005.10	140114687
NC_000005.10	140114520
NC_000005.10	140114258
NC_000005.10	140114983
NC_000005.10	140114587
NC_000005.10	140114693
NC_000005.10	141486622
NC_000005.10	141528926
NC_000005.10	141955337
NC_000005.10	141955419
NC_000005.10	148123916
NC_000005.10	148123905
NC_000005.10	149041471
NC_000005.10	149038376
NC_000005.10	149027133
NC_000005.10	149027649
NC_000005.10	149026612
NC_000005.10	149895228
NC_000005.10	149895237
NC_000005.10	149980707
NC_000005.10	150059806
NC_000005.10	150126581
NC_000005.10	150124275
NC_000005.10	150253456
NC_000005.10	150252032
NC_000005.10	150251808
NC_000005.10	150374737
NC_000005.10	150392011
NC_000005.10	150545467
NC_000005.10	151259833
NC_000005.10	151667555
NC_000005.10	151851420
NC_000005.10	151851418
NC_000005.10	151851565
NC_000005.10	151822922
NC_000005.10	157325573
NC_000005.10	157325574
NC_000005.10	157460136
NC_000005.10	157471668
NC_000005.10	157754046
NC_000005.10	159326753
NC_000005.10	161331061
NC_000005.10	161895726
NC_000005.10	162142238
NC_000005.10	162149153
NC_000005.10	162149125
NC_000005.10	173233036
NC_000005.10	173232776
NC_000005.10	173233058
NC_000005.10	173233107
NC_000005.10	174729222
NC_000005.10	174729236
NC_000005.10	177210230
NC_000005.10	177210761
NC_000005.10	177211673
NC_000005.10	177235863
NC_000005.10	177238273
NC_000005.10	177238372
NC_000005.10	177260016
NC_000005.10	177269729
NC_000005.10	177269730
NC_000005.10	177269630
NC_000005.10	177269743
NC_000005.10	177280793
NC_000005.10	177280626
NC_000005.10	177404231
NC_000005.10	177403994
NC_000005.10	177604250
NC_000005.10	177607445
NC_000005.10	177994185
NC_000005.10	178149799
NC_000005.10	178149715
NC_000005.10	178222564
NC_000005.10	178994942
NC_000005.10	178986876
NC_000005.10	179272926
NC_000005.10	179618244
NC_000005.10	179822996
NC_000005.10	179820938
NC_000005.10	180619743
NC_000006.12	1610837
NC_000006.12	1611936
NC_000006.12	1610637
NC_000006.12	1610953
NC_000006.12	1611157
NC_000006.12	1610720
NC_000006.12	3077801
NC_000006.12	3154131
NC_000006.12	3225575
NC_000006.12	3225406
NC_000006.12	3224900
NC_000006.12	3225117
NC_000006.12	5368831
NC_000006.12	6305487
NC_000006.12	6224710
NC_000006.12	7542000
NC_000006.12	7567874
NC_000006.12	7571528
NC_000006.12	7571546
NC_000006.12	7575460
NC_000006.12	7580151
NC_000006.12	7579655
NC_000006.12	7581204
NC_000006.12	7584202
NC_000006.12	7583068
NC_000006.12	10404526
NC_000006.12	10529416
NC_000006.12	10626489
NC_000006.12	12293978
NC_000006.12	18122402
NC_000006.12	18121814
NC_000006.12	18121865
NC_000006.12	18122246
NC_000006.12	18122239
NC_000006.12	21595509
NC_000006.12	24495274
NC_000006.12	24495317
NC_000006.12	24503350
NC_000006.12	24666859
NC_000006.12	26091475
NC_000006.12	29672739
NC_000006.12	30723727
NC_000006.12	30921976
NC_000006.12	30925358
NC_000006.12	31117017
NC_000006.12	31117191
NC_000006.12	31759476
NC_000006.12	31795037
NC_000006.12	31782361
NC_000006.12	31781739
NC_000006.12	31861204
NC_000006.12	31860519
NC_000006.12	31860563
NC_000006.12	31860117
NC_000006.12	31960504
NC_000006.12	31962494
NC_000006.12	32038514
NC_000006.12	32038482
NC_000006.12	32039417
NC_000006.12	32040562
NC_000006.12	32040490
NC_000006.12	32040918
NC_000006.12	32039092
NC_000006.12	32081419
NC_000006.12	32841671
NC_000006.12	33189443
NC_000006.12	33189093
NC_000006.12	33170589
NC_000006.12	33168735
NC_000006.12	33166736
NC_000006.12	33165948
NC_000006.12	33203056
NC_000006.12	33203083
NC_000006.12	33432700
NC_000006.12	33432781
NC_000006.12	33435288
NC_000006.12	33437827
NC_000006.12	33438148
NC_000006.12	33438189
NC_000006.12	33438873
NC_000006.12	33440943
NC_000006.12	33441674
NC_000006.12	33441680
NC_000006.12	33441695
NC_000006.12	33442481
NC_000006.12	33443451
NC_000006.12	33443676
NC_000006.12	33443307
NC_000006.12	33443002
NC_000006.12	35318196
NC_000006.12	35452636
NC_000006.12	35503757
NC_000006.12	35503760
NC_000006.12	35503762
NC_000006.12	35503796
NC_000006.12	35500031
NC_000006.12	35511759
NC_000006.12	35814708
NC_000006.12	36301977
NC_000006.12	36270551
NC_000006.12	38917951
NC_000006.12	39901913
NC_000006.12	39925828
NC_000006.12	42721835
NC_000006.12	42722108
NC_000006.12	42721837
NC_000006.12	42721819
NC_000006.12	42722054
NC_000006.12	42704461
NC_000006.12	42704478
NC_000006.12	42704581
NC_000006.12	42704456
NC_000006.12	42704455
NC_000006.12	42698345
NC_000006.12	42978855
NC_000006.12	42978876
NC_000006.12	42978780
NC_000006.12	42979149
NC_000006.12	42968377
NC_000006.12	42965262
NC_000006.12	42964874
NC_000006.12	43051416
NC_000006.12	43050004
NC_000006.12	43048205
NC_000006.12	43046042
NC_000006.12	43045277
NC_000006.12	43044795
NC_000006.12	43043156
NC_000006.12	43520668
NC_000006.12	43604637
[truncated: 8,524 more rows]
